# Supplementary material for: Ex ante and ex post effects of hybrid index insurance in Bangladesh
Source: J Dev Econ. 2019 Jan;136:1–17. doi: 10.1016/j.jdeveco.2018.09.003 (PMC6472668; doi:10.1016/j.jdeveco.2018.09.003)
Supplement: Multimedia component 1 [file mmc1.zip]

Archive with 3 entries (2 files):
- __MACOSX/
- __MACOSX/._JDE-17-406 - Replication data.csv
- JDE-17-406 - Replication data.csv
