# Supplementary material for: Ex ante and ex post effects of hybrid index insurance in Bangladesh
Source: J Dev Econ. 2019 Jan;136:1–17. doi: 10.1016/j.jdeveco.2018.09.003 (PMC6472668; doi:10.1016/j.jdeveco.2018.09.003)
Supplement: Multimedia component 1 [file mmc1.zip › JDE-17-406 - Replication data.csv]

hhid	vill_b	male_head_b	age_hhhead_b	hhsize_b	educ_b	landholding_b	yrsGUK_b	has_savingsacc_b	cash_saving_b	member_informalsavgrp_b	assetindex_b	risk_aversion_b	ambiguity_averse_b	hypDiscRt_b	trust_b	cultiv_aman_b	cultiv_arice_b	harv_arice_b	aexp_fertiliz_b	aexp_pestic_b	aexp_hiredlabor_b	aexp_irrig_b	aexp_seeds_b	cultiv_boro_b	cultiv_brice_b	harv_brice_b	bexp_fertiliz_b	bexp_pestic_b	bexp_hiredlabor_b	bexp_irrig_b	bexp_seeds_b	distance	treat_control_b	rebate_b	tot_un_pur_b	cultiv_aman_e	cultiv_arice_e	harv_arice_e	yield_arice_e	aexp_fertiliz_e	aexp_pestic_e	aexp_hiredlabor_e	aexp_irrig_e	aexp_seeds_e	amantotalexp_e	cultiv_boro_e	cultiv_brice_e	harv_brice_e	yield_brice_e
1001	1	1	32	5	5	36	0	0	0	0	-1.029680848	7.510000229	1	5.214285714	3	33	33	600	1775	215	1500	0	0	33	33	800	1660	320	480	800	0	8.181449084	0	0	0	33	33	760	23.03030396	820	60	400	0	150	1970	0	0	0	0
1002	1	1	45	2	10	131	3	0	0	0	-0.611961007	0.319999993	1	8.111111111	4	20	20	160	1500	200	0	1000	0	20	20	220	2500	0	0	1000	0	8.237294135	0	0	0	69	69	1040	15.07246399	2300	300	1200	0	0	5000	69	69	1520	22.02898598
1003	1	1	35	3	10	146	4	1	0	1	3.161942959	0	1	3.041666667	4	99	99	1520	3800	900	1800	0	0	165	99	2000	4000	780	1400	1700	300	8.226117314	0	0	0	74	74	1240	16.75675583	2560	240	1200	0	0	5200	107	74	1480	20
1004	1	1	60	4	0	51.5	4	0	0	0	-0.507953286	7.510000229	1	12.16666667	3	35	35	440	450	200	2000	0	0	31	25	500	3900	500	1000	2000	600	8.255605693	0	0	0	47	47	940	20	2000	0	1250	450	0	5700	71	43	940	21.860466
1005	1	1	32	4	8	26	5	1	0	0	1.330783248	7.510000229	1	3.041666667	3	24	24	240	985	65	1320	0	0	24	24	500	1475	105	430	300	0	8.253160557	0	0	0	24	24	320	13.33333302	100	0	0	0	0	700	24	24	480	20
1007	1	1	45	5	8	120	4	1	0	0	0.35604924	0.810000002	1	3.041666667	2	159	159	880	1000	250	2500	500	0	291	93	2240	2800	600	3000	2500	540	8.121591151	0	0	0	93	93	1750	18.81720352	3050	550	8500	1500	0	16800	93	93	2220	23.87096786
1008	1	1	45	3	0	49	4	0	0	1	-0.932470739	1.74000001	1	3.041666667	1	23	0	0	450	150	350	0	200	23	23	320	950	200	850	460	200	9.095312204	0	0	0	23	23	80	3.478260756	0	0	0	0	0	500	23	23	280	12.173913
1009	1	1	38	4	8	103	1	1	1	0	0.390747368	0.319999993	1	8.111111111	3	43	43	460	250	40	200	0	0	62	57	875	1285	100	600	800	550	8.247472239	0	0	0	57	57	1000	17.54385948	3240	220	5000	0	0	10140	63	57	1060	18.59649086
1010	1	1	45	2	0	28	3	0	0	1	0.432089061	1.74000001	1	1.351851852	2	22	22	160	1000	50	0	0	0	32	22	280	900	90	0	600	0	8.245833107	0	0	0	34	22	230	10.45454502	1250	120	1300	300	140	3910	22	22	450	20.45454597
1011	1	1	52	6	12	67	6	0	0	1	0.731601894	7.510000229	0	3.041666667	3	31	31	650	1580	315	1200	300	0	39	31	660	2680	150	300	800	0	8.971696373	0	0	0	27	13	160	12.30769253	3000	400	1800	100	120	6420	13	13	240	18.46153831
1012	1	1	58	5	8	120	4	0	0	0	0.30458501	1.74000001	0	3.041666667	3	102	63	800	1580	375	1800	0	0	102	102	2560	1620	375	2200	2500	1500	8.989081604	0	0	0	102	102	1300	12.74509811	3500	750	7500	1800	1300	18850	102	102	2020	19.80392075
1013	1	1	35	6	0	80	4	0	0	1	-1.056220651	1.74000001	1	8.111111111	3	73	73	1000	3150	200	1500	0	0	73	73	1600	5100	650	2000	2400	0	8.991195428	0	0	0	116	73	840	11.50684929	1940	780	5000	0	3975	15320	103	103	2570	24.95145607
1014	1	1	55	5	6	202	1	0	0	0	-0.477898777	1.74000001	1	1.351851852	3	198	196.75	2520	3100	500	0	0	1500	176	176	3560	7000	1400	0	2000	1500	8.996324598	0	0	0	198	190.125	3600	18.18181801	8380	800	14000	5537.5	0	38886.25	198	198	4320	21.81818199
1015	1	1	60	4	12	293	1	1	1	1	1.246975064	1.74000001	1	0	1	253.75	196.75	3241.25	4700	800	8000	4276.25	0	257	231	4880	7600	1600	15000	10000	5585	9.09171861	0	0	0	261.5	190.125	3600	20.10988998	11750	1000	12000	1200	2750	29500	275.125	232.375	5853.75	24.76123619
1016	1	1	40	4	4	38	4	0	0	0	-0.272313327	1.74000001	1	0	2	33	33	240	1200	200	0	1000	800	33	33	800	1700	200	0	1000	300	9.115506813	0	0	0	33	33	480	14.54545498	900	300	0	600	300	2700	0	0	0	0
1017	1	1	35	3	16	35	5	1	0	1	0.489443779	1.74000001	1	12.16666667	2	30	30	300	1100	700	1000	500	0	30	30	880	1800	500	1000	1000	400	8.996324598	0	0	0	30	30	362	12.0666666	700	300	0	300	375	3175	40	40	866	21.64999962
1018	1	1	26	2	8	34	3	1	0	1	1.067765594	7.510000229	0	0	3	33	33	480	1150	280	1200	0	0	66	33	800	1560	400	2500	1200	250	9.081201107	0	0	0	22	22	320	14.54545498	365	0	400	400	160	2225	45	45	1240	27.55555534
1019	1	1	55	4	0	65	4	0	0	1	0.3020491	1.74000001	0	0	3	54	42	530	1580	250	1200	0	0	79	42	1120	2200	500	3200	1800	500	9.081201107	0	0	0	54	54	920	17.0370369	1000	0	1200	1500	0	6700	54	54	1520	28.14814758
1020	1	1	35	4	5	53	5	1	1	0	-0.425255388	7.510000229	1	0	2	48	48	795	610	0	300	0	0	48	48	1270	950	230	300	350	400	9.189484399	0	0	0	64	48	610	12.70833302	1190	230	2400	800	990	7610	48	48	1190	24.79166603
2001	2	1	50	5	0	460	1	1	0	0	3.260195017	7.510000229	1	0	3	253.75	18	180	8937.5	1800	8000	0	0	350.125	235.625	5215	18415	3000	3500	2500	0	11.50306631	1	0	1	261.5	190.125	3600	18.97759056	11987.5	2075	10000	5537.5	1300	38886.25	275.125	232.375	5853.75	20.02520943
2002	2	1	50	7	2	103	1	1	0	0	0.48852554	0.810000002	1	3.041666667	1	99	99	960	3700	600	0	0	470	198	99	2160	7860	1500	0	3000	1020	11.47661479	1	0	1	198	99	1520	15.35353565	3650	250	3200	2700	350	11750	99	99	2400	24.24242401
2003	2	1	45	4	0	54	1	1	0	0	-0.222177893	0.810000002	1	5.214285714	2	50	50	600	1000	400	2000	0	400	100	50	960	2900	600	5000	1000	2410	11.4675419	1	0	1	100	50	840	16.79999924	1370	1000	600	600	500	5570	50	50	1400	28
2004	2	1	30	4	3	164	1	0	1	0	1.344185114	7.510000229	1	3.041666667	2	144	0	0	2050	200	3000	0	0	288	144	2600	4500	600	3000	2400	0	11.49901445	1	0	1	40	20	370	18.5	3100	500	2500	1200	0	8600	20	20	420	21
2005	2	1	38	4	0	123	1	0	0	1	-0.320874304	7.510000229	1	3.041666667	2	120	0	0	2840	500	3300	0	0	240	120	3200	11850	500	6600	3000	0	11.50065397	1	0	1	195	120	1920	16	9150	1200	7000	600	0	18750	120	120	3200	26.66666603
2006	2	1	30	3	0	65	0	0	1	0	0.705323994	0	1	3.041666667	1	58	58	760	2400	600	2500	0	400	98	40	1000	5200	1800	3800	1600	1575	11.49886611	1	0	1	58	58	840	14.48275852	700	0	2000	0	0	3700	58	58	1450	25
2007	2	0	27	3	9	65	0	1	1	1	1.105465651	1.74000001	1	3.041666667	2	29	29	320	1580	400	1200	0	0	58	29	720	3200	400	1000	580	0	11.60070177	1	0	1	29	29	600	20.6896553	1130	0	1500	600	0	4390	29	29	720	24.82758713
2008	2	1	33	5	0	90	0	0	0	1	-1.762109399	7.510000229	0	1.351851852	3	74	74	2040	2000	1000	1500	0	352	147	86	1720	7450	1500	6000	4000	580	11.49841985	1	0	2	156	82	1012	12.34146309	6100	600	3600	1500	800	14140	98	98	1858	18.95918274
2009	2	1	50	4	0	87	4	0	0	1	0.73153919	0	1	3.041666667	2	79	0	0	1600	200	1200	0	400	79	79	1560	3100	200	1200	2300	450	11.5046931	1	0	1	79	79	1040	13.1645565	4500	1000	400	500	0	7900	112	33	720	21.81818199
2010	2	1	30	5	4	46.5	4	0	0	0	0.830235541	7.510000229	0	3.041666667	3	29	29	440	955	150	800	0	0	18	9	160	655	150	0	200	0	11.49530389	1	0	1	9	9	100	11.11111069	315	100	0	100	0	915	9	9	160	17.77777863
2011	2	1	58	8	0	269	6	0	0	0	0.110102087	1.74000001	1	3.041666667	3	253.75	196.75	3241.25	4500	1800	3500	0	0	350.125	235.625	5215	12000	1800	10000	4800	2000	11.48610994	1	0	3	261.5	170	2180	12.82352924	6290	1000	4400	3000	800	20590	170	170	3845	22.61764717
2012	2	1	40	5	0	103	4	1	0	0	0.241331533	1.74000001	1	3.041666667	1	99	99	1200	3600	600	4500	0	600	198	99	2160	5980	1200	6000	3000	960	11.48417275	1	0	1	174	87	1200	13.79310322	2220	400	10000	1000	700	18820	87	87	1680	19.3103447
2013	2	1	45	4	4	67	3	1	1	1	0.35604924	0.810000002	1	3.041666667	2	64	0	0	1400	200	1200	0	0	128	64	1600	2850	300	1200	1500	500	11.47645065	1	0	1	96	64	920	14.375	2540	0	1500	300	400	6840	96	64	1400	21.875
2014	2	1	30	4	0	61.5	2	1	0	1	0.39537546	7.510000229	1	3.041666667	3	49	49	600	2000	180	0	0	0	98	49	640	4000	900	800	1200	0	11.46026905	1	0	2	65	49	720	14.69387722	2770	690	3000	560	0	7900	49	49	1150	23.46938705
2015	2	1	45	6	0	178	4	1	0	0	2.681261301	1.74000001	1	3.041666667	3	156	156	2060	2400	0	3000	0	0	239	105	2720	15500	3000	2800	3600	0	11.45655751	1	0	5	165	145	2100	14.48275852	3600	1200	2000	1500	0	10300	170	150	3640	24.26666641
2016	2	1	45	4	0	114	2	1	0	0	0.190385818	7.510000229	0	3.041666667	3	99	99	1800	2800	0	3000	0	432	165	99	1920	6200	390	3000	2970	396	11.45210554	1	0	1	99	99	1440	14.54545498	2600	240	4400	1500	600	11340	132	99	1880	18.98989868
2017	2	1	37	5	0	87	3	0	1	1	0.154703602	7.510000229	1	0	3	72	0	0	2620	700	1500	0	500	144	72	1520	4440	400	1000	2500	600	11.49873634	1	0	1	72	72	1000	13.88888931	5000	300	2000	1800	450	12250	144	72	1600	22.22222137
2018	2	1	30	3	0	39	4	0	1	0	-0.558404386	7.510000229	1	5.214285714	2	33	33	360	1256	200	3000	0	0	33	33	720	2360	200	3000	900	500	11.50037003	1	0	0	99	33	600	18.18181801	4975	1200	4000	900	3975	16975	66	66	1200	18.18181801
2019	2	1	30	3	9	82	5	0	0	0	0.390747368	0.810000002	0	5.214285714	4	58	58	1112	2160	600	2800	0	0	80	58	1415	2900	650	3000	1800	0	11.46818405	1	0	2	100	61	960	15.73770523	2550	560	5500	700	0	10910	61	61	1650	27.04918098
2020	2	1	30	2	5	170	4	1	0	0	0.518747032	7.510000229	0	1.351851852	2	157	157	2280	5000	1300	1900	0	0	225	157	3760	7100	1500	5500	6000	0	11.49269687	1	0	2	126	80	1360	17	3470	600	6000	1500	500	15070	98	80	1760	22
3001	3	1	42	3	0	75	2	0	0	1	0.44230637	7.510000229	1	3.041666667	3	64	0	0	2460	600	3000	3000	386	64	41	960	2460	600	3000	3000	600	7.7052055	0	0	0	132	66	1200	18.18181801	4240	1000	2000	1680	0	11370	66	66	2040	30.90909004
3002	3	1	45	6	0	93	4	0	0	0	0.730115592	7.510000229	1	3.041666667	2	86	86	2160	1800	200	0	1200	0	86	66	1240	3200	250	3000	2000	600	7.713543929	0	0	0	0	0	0	0	0	0	0	0	0	0	53	53	1440	27.16981125
3003	3	1	65	5	0	75	4	0	0	1	0.668590426	0.810000002	1	1.351851852	2	33	0	0	1250	300	0	0	0	132	0	0	1940	200	0	0	0	7.763460751	0	0	0	33	0	0	0	950	0	1200	600	300	3550	33	0	0	0
3004	3	1	60	3	0	193	1	0	0	0	2.939607382	7.510000229	0	3.041666667	3	188	0	0	5140	500	8000	0	980	327	33	640	5793	700	9000	3000	200	7.700912202	0	0	0	174	0	0	0	5300	1000	4500	2100	600	15100	253	46	1200	26.08695602
3005	3	1	32	2	0	78	3	1	0	1	0.991415083	0.810000002	1	3.041666667	2	56	44	680	900	300	1000	0	0	64	44	1020	2600	500	2000	2000	0	7.914630969	0	0	0	126	99	1960	19.79797935	5075	250	9000	1500	3500	19325	127	28	720	25.7142849
3006	3	1	32	4	0	84	4	0	0	0	-1.27898109	7.510000229	1	12.16666667	3	78	78	1280	2660	480	1600	0	0	78	78	1850	3800	1000	1200	0	0	7.666969305	0	0	0	78	78	760	9.743589401	4200	500	6000	1400	410	13910	78	78	1020	13.07692337
3007	3	1	42	4	9	41	1	0	0	0	1.319393516	7.510000229	0	0	3	22	22	170	2050	100	0	0	0	22	22	530	1150	150	1000	1000	0	7.914630969	0	0	0	166	149	2880	19.32885933	11200	500	14000	3200	3975	38886.25	246	119	2600	21.84873962
3008	3	1	35	5	8	50	5	0	0	1	0.997674704	1.74000001	0	3.041666667	2	40	40	400	550	200	2000	0	250	40	40	1200	1700	200	300	500	250	7.707757528	0	0	0	40	40	480	12	850	180	1500	0	400	4130	40	40	880	22
3009	3	1	52	2	10	237	7	1	1	0	2.221506596	1.74000001	1	0	2	129	104	1800	3500	600	3000	500	700	189	60	1600	12500	3000	10000	5000	3700	7.76731572	0	0	0	236	189	2600	13.75661373	7000	1000	4000	3000	1200	20200	275.125	232.375	1600	1
3010	3	1	35	3	4	10	1	0	0	0	0.49258554	1.74000001	0	1.351851852	2	7	7	80	240	100	0	0	0	7	7	200	400	100	0	200	0	7.71689434	0	0	0	7	7	120	17.1428566	140	0	500	70	0	960	7	7	160	22.8571434
3011	3	1	60	2	5	43	1	0	0	0	-1.417058825	1.74000001	1	5.214285714	2	28	28	240	800	100	750	0	300	68	28	520	1050	100	500	800	300	7.69791603	0	0	0	34	34	420	12.35294151	600	0	2000	500	0	4100	40	28	720	25.7142849
3012	3	1	28	2	5	33	5	0	0	0	1.330783248	1.74000001	1	3.041666667	3	22	22	280	1200	120	0	0	0	25	19	240	1500	120	0	500	0	7.717198144	0	0	0	19	19	280	14.73684216	690	110	880	80	0	1980	22	19	400	21.05263138
3013	3	1	25	6	5	103	1	0	1	1	0.885576487	1.74000001	0	0	1	46	46	680	2450	400	4000	0	180	132	46	940	6600	1200	8000	1780	0	7.713894064	0	0	0	89	46	610	13.26086998	5370	1290	5000	0	980	16040	89	46	1120	24.347826
3014	3	1	62	4	5	82	3	0	0	0	-0.037319131	7.510000229	1	0	3	33	0	0	860	225	1500	0	0	94	55	1120	2660	600	3000	2500	0	7.717548557	0	0	0	59	59	947	16.05084801	1200	140	2000	300	0	5040	59	59	1270	21.52542305
3015	3	1	50	4	10	199	2	0	0	0	-0.278906167	7.510000229	1	1.351851852	3	33	0	0	805	150	1000	0	0	33	33	640	1065	225	2500	1400	0	7.71689434	0	0	0	63	63	945	15	1070	300	3000	290	0	6550	63	63	1380	21.90476227
3019	3	1	50	4	6	371	5	1	0	0	2.36591363	7.510000229	1	12.16666667	2	253.75	196.75	3241.25	8720	800	8000	0	2418.75	277	235.625	5215	18228	1600	15000	11080	1750	14.05256463	0	0	0	261.5	190.125	3600	15	7200	900	2700	0	2850	19450	275.125	232.375	5820	21.87969971
4001	4	1	40	4	5	56.5	1	0	0	1	-0.52453512	7.510000229	1	3.041666667	3	46	46	660	1600	150	0	0	0	92	46	800	5100	400	500	1000	700	12.76205807	1	0	1	30	30	520	17.33333397	2330	240	1000	600	0	4870	58	29	760	26.20689583
4002	4	1	56	5	14	380	2	1	0	1	1.846453428	0.319999993	0	0	4	253.75	196.75	2560	8937.5	1800	8000	0	0	350.125	235.625	5215	18400	2500	15000	3280	550	12.78771906	1	0	0	261.5	190.125	3600	18.56617737	11987.5	2075	14000	5537.5	0	38886.25	275.125	232.375	5853.75	20.50613403
4003	4	1	29	4	0	46	1	1	0	1	0.59128195	7.510000229	1	3.041666667	3	42	0	0	2050	350	1400	0	0	84	42	1000	3700	750	3500	1386	0	12.7722824	1	0	0	84	42	480	11.4285717	2000	300	4000	1400	210	9110	94	94	1800	19.14893532
4004	4	1	34	4	0	153	4	0	0	1	-0.89209038	1.74000001	0	0	3	150	150	2800	2700	750	2200	0	1050	300	150	3760	13000	1400	8000	4500	1200	13.0143196	1	0	4	150	150	2360	15.73333359	11987.5	600	6000	2400	0	24401	150	150	4040	26.93333244
4005	4	1	42	5	5	73	0	1	1	1	0.731601894	7.510000229	1	3.041666667	2	57	57	840	1500	200	1000	0	270	111	57	1240	2600	300	2100	1200	400	12.78617741	1	0	0	157	90	1580	17.55555534	6550	500	1500	2500	840	14390	90	90	1800	20
4006	4	1	32	4	0	83	2	0	0	1	1.067765594	7.510000229	0	5.214285714	3	80	80	1050	2250	350	2000	0	0	155	80	2100	2700	350	3000	2500	0	12.76205807	1	0	1	107	107	1700	15.88785076	3250	220	6000	1800	0	13070	181	107	1960	18.31775665
4007	4	1	62	7	8	373	4	0	0	0	0.720212162	1.74000001	0	3.041666667	2	253.75	196.75	3241.25	8937.5	1800	8000	0	0	350.125	235.625	5215	18415	1200	15000	11500	2000	12.82061335	1	0	5	261.5	190.125	3600	23.51265907	9675	2075	14000	5537.5	3975	38886.25	275.125	232.375	5853.75	26.42405128
4008	4	1	30	5	1	126	1	0	0	0	2.792924643	7.510000229	0	0	3	76	76	1440	1780	250	2500	0	420	130	76	1970	4800	900	6000	2500	250	12.79828098	1	0	3	94	76	1085	14.27631569	1210	250	3200	480	930	7960	98	76	1960	25.78947449
4009	4	1	28	4	5	62	0	1	0	1	-0.320874304	7.510000229	1	1.351851852	3	8	0	0	60	0	0	0	20	57	49	1220	2840	600	3200	980	220	12.78527054	1	0	4	37	37	860	23.24324417	650	200	1000	700	180	3930	37	37	860	23.24324417
4010	4	1	60	2	10	63	1	1	0	0	-0.004968841	1.74000001	1	5.214285714	2	36	36	280	1070	200	1500	0	0	16	16	240	740	200	900	512	0	12.87437085	1	0	5	76	36	540	15	4400	400	2000	2000	280	11080	76	76	1748	23
4011	4	1	45	2	0	133	1	0	0	0	-0.660242498	7.510000229	1	12.16666667	2	118	118	1800	3600	480	2100	0	1000	230	118	3080	8400	480	4000	3500	1000	12.9991565	1	0	3	113	75	950	12.66666698	3950	680	4600	1500	80	12010	75	75	1865	24.86666679
4012	4	1	45	5	0	421	2	0	1	0	1.217633724	7.510000229	1	3.041666667	3	253.75	196.75	3241.25	6700	900	8000	4000	0	350.125	235.625	5215	18415	2000	15000	11000	1380	12.86201996	1	0	5	261.5	190.125	3600	14.96688747	4000	2000	14000	5537.5	1200	38886.25	275.125	232.375	5853.75	21.53846169
4013	4	1	48	5	9	136	2	1	1	1	0.54100275	7.510000229	0	1.351851852	2	82	0	0	4200	600	3500	1500	1000	164	82	1560	7900	1000	7300	2624	850	12.78251049	1	0	4	124	82	1200	14.63414669	2000	300	1500	600	0	8040	122	82	1920	23.4146347
4014	4	1	35	4	0	77	2	0	0	1	0.064519025	7.510000229	0	5.214285714	2	74	74	780	3200	400	3500	500	725	143	74	2020	6138	600	6000	1800	675	12.78469788	1	0	4	154	85	1160	13.64705849	3200	600	4200	1800	350	14150	85	85	1720	20.23529434
5001	5	1	60	2	0	47	3	0	0	1	-2.280654192	1.74000001	0	1.351851852	1	33	33	550	1300	300	0	0	0	66	33	800	2300	300	0	800	225	13.37743353	0	0	0	33	33	480	14.54545498	900	600	2500	400	150	5050	33	33	720	21.81818199
5002	5	1	38	4	0	94	4	1	0	1	-1.149026632	7.510000229	0	0	3	91	91	1900	2500	300	1000	0	0	166	91	2360	4000	500	1200	3000	0	13.52962475	0	0	0	91	91	1700	18.68131828	4500	1500	4500	2200	0	17400	91	91	2200	24.17582512
5004	5	1	35	3	0	20.5	4	0	1	1	-0.605511487	7.510000229	1	12.16666667	2	18	18	280	910	200	0	0	0	36	18	360	2220	600	0	500	750	13.66209456	0	0	0	36	18	320	17.77777863	300	0	950	360	250	2860	18	18	480	26.66666603
5005	5	1	40	5	0	74	1	1	0	1	-1.628931522	7.510000229	1	3.041666667	3	66	66	800	1500	100	0	1000	500	66	66	1440	2100	210	0	1200	0	13.4512722	0	0	0	66	33	720	21.81818199	650	0	1200	500	250	3200	33	33	880	26.66666603
5006	5	1	25	4	0	78	1	0	0	0	-0.459707975	7.510000229	1	0	3	55.5	55.5	1030	1950	450	1800	0	0	92	55.5	1285	3100	600	2200	2600	140	13.54788358	0	0	0	38	38	760	20	1000	0	0	700	0	2900	72	51	1280	25.09803963
5008	5	1	55	8	2	144	0	1	1	1	-0.074028045	0.319999993	1	3.041666667	2	99	18	320	2100	600	2400	0	0	170	99	2160	3000	1000	2400	3000	300	13.54744523	0	0	0	71	71	1250	17.60563469	4700	350	2100	800	0	8850	99	99	2020	20.40404129
5009	5	1	62	3	0	69	3	0	0	0	-1.998060465	0.810000002	1	12.16666667	2	51	51	920	1500	200	0	0	0	102	51	720	2200	200	0	1500	0	13.56236998	0	0	0	66	51	590	11.56862736	770	290	1600	440	0	4900	51	51	1080	21.1764698
5010	5	1	48	3	5	229	0	1	0	1	0.819958091	7.510000229	1	0	3	199	196.75	3241.25	4300	1100	7500	1000	863	199	199	4980	6500	2180	10500	1000	738	13.48940304	0	0	0	199	190.125	3600	18.54271317	4520	2075	12000	5537.5	1000	31720	130	105	3300	31.4285717
5011	5	1	29	5	10	160	1	0	1	1	0.952484369	0.319999993	1	3.041666667	2	149	149	1920	3600	1000	8000	0	500	267	149	3100	11460	2500	15000	5000	3150	13.38805674	0	0	0	129	129	2580	20	1540	1000	2400	1600	0	9540	129	129	3400	26.35658836
5012	5	1	32	5	0	211	4	0	1	1	-0.421288878	0.810000002	0	3.041666667	2	112	80	1840	3000	200	1500	0	600	214	110	2240	9400	1000	3000	3540	1000	13.54955937	0	0	0	118	118	1800	15.25423717	4200	1000	14000	5537.5	0	38886.25	118	118	2345	19.87288094
5013	5	1	27	4	5	68	0	1	0	0	-0.222177893	7.510000229	1	1.351851852	3	65	65	760	1500	0	0	0	0	114	65	1160	4400	210	0	1625	0	13.59765773	0	0	0	81	81	1240	15.30864239	1560	220	5500	0	0	8680	81	81	1520	18.76543236
5014	5	1	35	6	0	62	3	1	0	1	-0.651893497	7.510000229	0	18.25	3	54	54	1080	975	105	0	0	0	108	54	1770	4500	600	300	1300	350	13.53100186	0	0	0	54	54	1260	23.33333397	2020	580	3500	1200	0	9700	54	54	1390	25.74073982
5016	5	1	45	4	8	148	1	0	0	1	0.795166492	1.74000001	0	0	2	90	0	0	2500	600	0	700	0	92	50	1040	3410	520	0	1500	224	13.66191579	0	0	0	168	102	2125	20.83333397	3800	300	4500	0	0	11600	136	110	2730	24.81818199
5018	5	1	32	3	5	37	3	1	0	1	-1.03430891	7.510000229	1	3.041666667	3	33	0	0	1300	200	600	0	250	33	33	720	1800	200	1200	1600	250	13.5956496	0	0	0	33	33	480	14.54545498	870	120	1200	0	200	3590	33	33	800	24.24242401
5019	5	1	45	3	5	447	5	0	0	0	0.4641473	1.74000001	0	0	3	253.75	0	0	8937.5	1800	8000	0	2418.75	350.125	235.625	5215	18415	3000	15000	11500	2575	13.55812143	0	0	0	261.5	190.125	3600	18.72906494	11987.5	2075	14000	5537.5	3975	38886.25	275.125	232.375	5853.75	23.30541801
5020	5	1	46	5	0	108	0	0	0	1	-0.222177893	7.510000229	0	0.640350877	2	66	0	0	3100	300	0	0	500	132	66	1200	3900	500	0	2000	500	13.59715981	0	0	0	28	28	720	25.7142849	905	40	3200	0	0	5145	56	28	800	28.5714283
6001	6	1	37	3	8	29	1	1	1	1	-0.134529218	1.74000001	1	3.041666667	2	14	14	200	850	100	800	0	0	14	14	320	840	250	800	400	300	11.89352856	0	0	0	28	14	320	22.8571434	1390	110	1300	400	0	3600	14	14	400	28.5714283
6002	6	0	40	2	8	176	5	1	0	0	0.59128195	1.74000001	0	1.351851852	3	33	33	480	1475	200	1400	0	0	66	33	800	2800	500	1600	1600	0	12.18628862	0	0	0	0	0	0	0	0	0	0	0	0	0	0	0	0	0
6003	6	1	45	3	0	358	4	1	0	0	1.215915442	7.510000229	0	0	3	253.75	196.75	3200	8937.5	1800	6000	0	0	350.125	235.625	5215	18415	3000	10000	5500	0	12.18273924	0	0	0	261.5	190.125	3600	12.87356281	9780	1275	14000	5537.5	0	38886.25	275.125	232.375	5853.75	24.25287437
6004	6	1	25	3	3	124	4	0	0	0	0.883858263	1.74000001	1	0	3	120	62	970	4000	250	1500	0	0	207	120	3200	4000	440	1500	750	0	12.19122846	0	0	0	178	118	1720	14.57627106	2490	900	11000	2000	680	20070	118	118	2880	24.40678024
6005	6	1	24	4	10	71	3	1	0	0	0.828812003	7.510000229	1	0	3	24	24	320	1000	180	0	0	250	48	24	480	1000	0	0	500	250	12.18452544	0	0	0	57	28.5	420	14.73684216	1580	280	3000	120	200	6980	28.5	28.5	780	27.36842155
6006	6	1	35	9	8	395	3	0	0	0	0.728397429	7.510000229	1	0	2	253.75	0	0	8100	700	4000	4276.25	0	350.125	235.625	5215	10400	1500	6000	6500	0	12.18452544	0	0	0	261.5	190.125	3600	16.69333267	11987.5	2075	14000	5537.5	0	38886.25	275.125	232.375	5853.75	26.26780701
6007	6	1	35	3	4	37.5	6	0	0	1	0.828812003	1.74000001	1	1.351851852	2	32	32	500	850	200	1000	0	0	49	32	820	1700	600	1500	660	650	12.19806497	0	0	0	40	25	480	19.20000076	1490	210	300	800	0	3750	25	25	760	30.39999962
6008	6	1	40	4	8	115	0	1	1	1	0.632905543	1.74000001	1	5.214285714	2	99	99	1040	2990	600	8000	0	0	231	99	2400	7326	1000	10000	3500	0	12.18628862	0	0	0	0	0	0	0	0	0	0	0	0	0	0	0	0	0
6009	6	1	60	4	0	794	1	0	1	0	3.365563869	1.74000001	1	1.351851852	2	253.75	196.75	3241.25	8937.5	1800	8000	2500	0	350.125	235.625	5215	18415	3000	15000	11500	0	12.19467309	0	0	0	261.5	190.125	3600	16.75403214	11987.5	2075	14000	5537.5	600	38886.25	275.125	232.375	5853.75	22.00537682
6010	6	1	65	4	14	447.5	4	0	1	0	0.730115592	0.319999993	1	0	3	253.75	196.75	3241.25	8900	1375	6000	0	0	350.125	235.625	5215	14300	2750	12000	8100	0	12.18628862	0	0	0	261.5	190.125	3600	18.18181801	11987.5	2075	14000	5537.5	3975	38886.25	275.125	232.375	5853.75	24
6011	6	1	42	4	3	70.5	2	0	0	0	-0.037319131	1.74000001	1	3.041666667	2	62	0	0	2000	200	2000	1000	0	95	62	1520	2100	300	2500	1000	0	12.1828431	0	0	0	0	0	0	0	0	0	0	0	0	0	0	0	0	0
6012	6	1	45	4	0	60	4	1	0	0	-0.170713648	7.510000229	1	5.214285714	2	44	44	480	1640	300	2000	0	0	88	44	1200	3200	400	3000	1300	0	12.19467309	0	0	0	0	0	0	0	0	0	0	0	0	0	0	0	0	0
6013	6	1	32	6	5	85.5	1	1	1	0	0.016681002	7.510000229	1	5.214285714	2	64	58	1000	2090	300	3000	0	0	122	58	1400	4328	600	5000	1750	150	11.96188179	0	0	0	70	64	1180	18.4375	1230	400	5000	1200	0	10330	64	64	1520	23.75
6014	6	1	45	4	0	554	1	1	0	0	3.37334466	7.510000229	1	3.041666667	3	253.75	90	1440	8937.5	1500	8000	0	0	350.125	235.625	5215	18415	2000	15000	10920	0	12.18273924	0	0	0	261.5	190.125	3600	16.56716347	11987.5	2075	14000	4200	0	38886.25	275.125	232.375	5853.75	26.08365059
6015	6	1	30	9	12	410	1	0	0	1	3.37334466	1.74000001	1	3.041666667	2	253.75	0	0	8937.5	1000	8000	0	0	350.125	235.625	5215	18415	1200	10000	7000	3000	12.18452544	0	0	0	261.5	190.125	3600	15.78947353	11987.5	2075	14000	4500	0	38886.25	275.125	232.375	5853.75	24.24342155
6016	6	1	57	3	0	149	2	0	1	0	0.741816521	7.510000229	1	0	3	111	111	1595	4200	900	2500	0	0	153	111	2680	5400	1400	3500	2800	0	11.95286223	0	0	0	222	111	2080	18.73873901	7840	550	8000	1320	720	26980	111	111	2200	19.8198204
6017	6	1	39	5	8	474	4	0	0	0	2.700653791	1.74000001	0	0	4	253.75	196.75	3241.25	8937.5	1800	1500	0	0	350.125	235.625	5215	18415	3000	15000	11500	0	11.89352856	0	0	0	261.5	190.125	3600	15.18888855	9900	1000	14000	4000	0	38886.25	275.125	232.375	5853.75	26.13111115
6018	6	1	45	5	0	47	3	1	0	1	0.731601894	0	1	12.16666667	2	33	33	560	680	200	800	500	0	33	33	840	1450	390	1200	800	750	11.96188179	0	0	0	49	33	700	21.21212196	2400	600	0	300	0	4530	33	33	910	27.57575798
6019	6	1	45	3	6	53	1	1	0	1	-0.561546147	0.319999993	1	3.041666667	3	49	49	600	1500	50	0	0	0	49	49	800	1760	90	0	1000	0	12.1828431	0	0	0	71	49	687	14.02040863	1320	120	2000	300	0	4940	49	49	1000	20.40816307
6020	6	1	35	7	12	345	1	1	0	0	1.664106011	7.510000229	1	3.041666667	3	229	180	1920	6000	1000	190	0	0	328	235.625	4960	12050	200	5000	3500	0	12.18628862	0	0	0	261.5	190.125	3600	15.38961029	11000	1000	14000	5537.5	0	38886.25	275.125	232.375	5853.75	25.19480515
7001	7	1	45	3	0	357	0	1	1	0	2.50227356	1.74000001	1	1.351851852	2	253.75	196.75	3241.25	8937.5	1800	8000	0	240	350.125	235.625	5215	18415	3000	15000	5000	0	18.01066196	1	1	2	261.5	190.125	3600	20.76857185	11987.5	2075	14000	5000	2200	38886.25	275.125	232.375	5853.75	24.79142952
7002	7	1	25	4	0	50	2	0	0	0	-0.136015519	7.510000229	1	0	2	48	48	880	1660	100	2000	0	0	96	48	1120	2100	100	2000	1000	350	22.41000613	1	1	0	96	48	900	18.75	3600	1800	6000	1050	3975	21850	48	48	1500	31.25
7003	7	1	35	4	9	106	0	1	0	0	1.471040487	7.510000229	1	3.041666667	3	99	99	480	1100	180	0	0	0	99	66	720	1300	180	0	1000	0	22.53655422	1	1	1	198	99	1800	18.18181801	8300	2075	10000	2100	3975	33850	99	99	2400	24.24242401
7004	7	1	37	6	9	199	3	0	0	0	0.34509626	0.810000002	0	3.041666667	3	186	186	3241.25	4000	400	3600	0	0	347	186	5215	6625	800	3600	3000	0	23.06868109	1	1	1	136	68	880	12.94117641	3290	800	3700	600	600	10990	68	68	1770	26.02941132
7005	7	1	45	2	5	127	3	0	1	0	0.216389835	0.810000002	0	3.041666667	2	120	120	2080	3700	400	4500	0	600	196	120	3840	5500	500	4500	2000	660	22.99564417	1	1	2	208	120	2190	18.25	4700	500	13000	2200	0	27400	116	116	3662	31.56896591
7006	7	1	48	5	0	53	10	1	0	0	1.471040487	7.510000229	1	0	3	49	49	480	950	150	0	0	0	82	49	1200	2130	180	0	500	0	23.01776499	1	1	3	98	49	960	19.59183693	3600	500	2500	1000	320	9420	82	82	2000	24.39024353
7008	7	1	50	4	0	37	1	1	0	1	0.160142764	7.510000229	0	3.041666667	3	32	32	880	1180	100	0	1200	300	64	32	1080	1450	120	0	1200	210	22.4432986	1	1	1	64	32	640	20	6190	1000	3400	1200	250	12930	64	64	2400	34.16290379
7009	7	1	42	3	10	147	3	1	1	1	0.154703602	0.810000002	1	0	2	48	48	1000	1600	0	2700	0	0	96	48	1200	4700	0	3500	1500	0	23.0765453	1	1	1	61	0	0	0	7400	1800	4000	700	3975	25400	0	0	0	0
7010	7	1	50	5	0	180	1	0	0	0	0.828812003	1.74000001	1	3.041666667	3	172	172	3060	6700	1300	2500	0	0	285	172	5040	12300	2200	5000	3100	0	24.23556493	1	1	2	261.5	172	3600	26.92827892	11730	2075	9600	5537.5	0	38886.25	172	172	5853.75	34.16290379
7011	7	1	45	4	5	173	1	0	1	0	1.319393516	1.74000001	0	3.041666667	2	163	163	3241.25	6000	1000	3000	0	1170	243	163	4160	15000	2000	10000	3500	0	22.2885173	1	1	0	261.5	163	3600	26.92827892	11987.5	2075	14000	3500	3975	38886.25	163	163	5200	31.90184021
7012	7	1	27	3	10	67	1	0	1	0	1.330783248	1.74000001	0	1.351851852	2	31	31	520	1200	200	2000	0	0	85	55	1340	6600	1000	4300	2050	0	22.3252183	1	1	2	79	55	1060	19.27272797	2450	1200	5500	1000	2550	14100	55	55	1400	25.45454597
7013	7	1	32	4	0	175	5	0	1	0	2.086584091	1.74000001	1	1.351851852	2	165	165	2320	8937.5	1500	8000	0	0	264	154	3000	18415	3000	15000	9000	0	22.43092079	1	1	2	261.5	143	2805	19.61538506	11987.5	2000	11000	4000	450	38886.25	165	165	5360	32.48484802
7014	7	1	35	3	10	81	3	0	0	0	0.489443779	7.510000229	1	5.214285714	2	56	56	1080	1575	200	3000	1000	500	96	56	1400	2700	300	0	1500	300	24.23306356	1	1	1	96	56	980	17.5	5800	800	2200	1200	320	11520	184	184	5320	28.91304398
7015	7	1	45	6	0	52	1	1	1	0	-0.222177893	1.74000001	1	0	3	48	48	780	3200	150	1200	750	500	96	48	1440	5450	900	3200	1500	60	24.17108583	1	1	5	64	32	720	22.5	5600	400	1200	1000	0	9700	96	96	2800	29.16666603
7016	7	1	38	4	0	156	1	0	0	0	1.472526908	1.74000001	0	3.041666667	3	121	121	2240	4400	1200	2800	0	0	175	143	3765	6100	1400	4000	2500	0	22.27694318	1	1	5	234	138	3000	21.73913002	11987.5	1800	13000	0	0	38886.25	176	162	5040	31.11111069
7017	7	1	55	4	5	119	2	1	0	0	0.661465704	1.74000001	1	3.041666667	3	112	112	2120	5200	900	2800	0	0	224	112	3200	7100	900	2800	3500	0	22.32979491	1	1	2	112	112	2080	18.5714283	2900	450	3600	2000	720	13070	112	112	2820	25.1785717
7018	7	1	45	4	6	158	2	0	0	1	1.373830438	7.510000229	1	0	3	126	126	1610	8000	1800	8000	2800	0	140	112	2520	9740	700	9400	2800	1150	23.07805703	1	1	2	175	73	1960	26.84931564	5800	500	6000	4000	0	21300	126	126	2860	22.69841194
7019	7	1	43	4	0	55	0	1	0	0	-0.689195395	1.74000001	1	0	2	49	49	720	1350	200	1200	0	0	89	49	1080	2500	400	3000	1200	0	22.75954013	1	1	2	73	49	888	18.12244987	1000	200	3000	1000	0	6900	49	49	1490	30.40816307
8001	8	1	42	5	0	66	4	0	1	0	-1.283907413	1.74000001	1	0	2	43	43	600	1500	200	1000	1250	400	43	43	1520	1500	300	1250	1290	500	11.86885247	1	1	1	21	21	480	22.8571434	820	80	900	420	200	3302	21	21	840	34.16290379
8002	8	1	55	4	0	44	4	0	1	0	-0.233225614	1.74000001	0	0	3	42	42	800	2500	120	1000	1200	500	42	42	920	2000	120	0	1200	500	11.85257454	1	1	1	61	42	600	14.28571415	2640	240	0	400	280	4560	75	75	1880	25.06666756
8003	8	1	45	4	5	57	3	1	0	0	0.647737443	1.74000001	1	3.041666667	3	46	46	800	1500	850	1000	800	600	92	46	880	1480	850	1600	1000	600	12.02362911	1	1	0	92	46	640	13.91304302	4450	400	1200	750	0	7700	79	79	2200	27.84810066
8004	8	1	70	4	0	54	2	1	1	1	0.21305716	1.74000001	1	12.16666667	3	42	42	640	960	120	1000	0	0	48	42	1160	1560	300	1000	2000	0	12.02450782	1	1	1	78	42	680	16.19047546	3200	240	2500	1440	320	8900	42	42	1000	23.80952454
8007	8	1	72	6	5	145	1	1	0	0	1.583435774	1.74000001	0	1.351851852	3	129	129	2650	3450	380	1350	0	0	169	129	2920	7250	1330	1600	3200	0	11.85738493	1	1	4	209	129	2326	18.03100777	7200	1200	7500	1200	850	22450	129	129	2931	22.7209301
8008	8	1	65	7	7	119.5	3	1	1	0	0.828812003	0.810000002	1	3.041666667	2	103	103	1320	5000	300	3000	2000	2418.75	175	103	2520	5000	200	3000	2000	4200	11.84638348	1	1	10	189	103	1660	16.11650467	6950	1500	4500	3250	600	22800	103	103	2880	27.96116447
8009	8	1	35	6	0	110	2	0	0	1	1.580392241	0.810000002	0	3.041666667	3	96	96	1400	1514	600	2000	3000	0	134	96	2160	5000	1200	1500	2400	2100	12.15568663	1	1	1	150	96	1360	14.16666698	4100	780	14000	1536	875	25771	96	96	2450	25.52083397
8010	8	1	45	4	0	134	5	1	0	0	1.856026649	1.74000001	1	0	3	125	125	1680	6300	800	2200	0	1000	125	125	3400	7000	1200	1500	400	1500	11.62836787	1	1	10	215	125	1840	14.72000027	10360	600	6200	2750	660	29220	125	125	3360	26.87999916
8011	8	1	60	5	5	62	7	0	0	0	0.674247205	0.810000002	1	0	3	58	58	960	700	250	1200	400	1000	116	58	800	1380	130	800	1800	1000	11.86046295	1	1	1	58	58	960	16.55172348	1550	120	1500	600	350	4820	58	58	1520	26.20689583
8012	8	1	38	4	10	38	3	0	0	0	1.478239298	1.74000001	1	5.214285714	2	35	35	380	1000	200	1000	0	600	35	35	720	1800	200	1000	700	500	11.91184513	1	1	0	55	35	580	16.5714283	2100	400	1700	700	220	6820	35	35	840	24
8013	8	1	50	5	0	65	5	0	0	0	0.731601894	7.510000229	1	3.041666667	2	58	58	960	1400	200	1000	0	600	58	58	745	10400	300	1200	406	500	11.91010234	1	1	3	116	58	960	16.55172348	3160	700	12600	600	400	19240	58	58	1440	24.82758713
8014	8	1	40	4	5	109	3	0	0	0	0.338541627	1.74000001	0	0	3	99	99	1410	3900	500	2500	0	0	99	99	2400	5100	900	1200	2500	1500	11.893206	1	1	2	185	99	1440	14.54545498	5890	900	14000	1200	750	29116	99	99	2240	22.62626266
8016	8	1	42	7	0	45	3	1	1	0	0.766097486	1.74000001	1	0	3	43	43	680	2000	0	3000	1000	500	86	43	1400	2300	200	0	1000	500	11.89352856	1	1	1	86	43	1040	24.1860466	3100	600	10000	450	350	15500	33	33	840	25.45454597
8017	8	1	42	5	5	80	5	1	0	0	1.105465651	0.319999993	1	0	2	7	7	120	150	20	0	0	250	7	7	240	150	20	250	200	80	9.190190486	1	1	2	7	7	80	11.4285717	550	0	0	200	100	990	0	0	0	0
9001	9	1	45	3	9	23	1	1	0	0	-0.846308351	1.74000001	1	0	3	15	15	160	300	0	0	0	45	173	15	360	1770	1000	0	900	125	17.78325971	0	0	0	15	0	0	0	250	0	0	200	90	790	39	27	800	29.62962914
9002	9	1	49	4	0	63.5	1	0	0	0	0.056007206	7.510000229	1	3.041666667	2	58.5	0	0	1650	200	2500	0	300	58.5	58.5	1280	3640	400	300	1200	315	17.80242281	0	0	0	38	0	0	0	1000	500	1000	0	400	4400	78	58	1800	31.03448296
9003	9	1	50	4	10	87	2	1	1	1	0.39223367	7.510000229	1	3.041666667	2	78	0	0	2570	400	4000	0	0	78	78	1000	5350	600	6000	2000	600	17.80287476	0	0	0	78	0	0	0	980	300	1200	0	0	4280	78	78	1720	22.05128288
9004	9	1	36	7	0	135	5	1	0	1	0.211570844	0.319999993	0	1.351851852	2	98	41	560	3700	300	3000	0	850	98	98	2560	5300	600	5000	5400	850	17.69105521	0	0	0	98	98	1370	13.97959137	4500	700	6000	0	0	13552	98	98	2400	24.48979568
9005	9	1	55	3	10	132	1	0	0	0	-0.03417737	7.510000229	0	3.041666667	3	66	66	960	1250	275	1200	0	0	126	126	3300	4200	700	4000	3000	0	17.53218773	0	0	0	126	126	1890	15	1600	300	400	2000	0	5800	156	126	3230	25.63492012
9006	9	1	35	6	6	100	5	1	0	1	-0.148982406	0.810000002	0	3.041666667	3	45	45	1300	7000	500	2000	1500	0	60	42	1690	9900	1000	8000	3000	676	17.90406518	0	0	0	75	75	1590	21.20000076	3600	300	5000	2000	0	12400	104	98	3100	31.63265228
9007	9	1	45	4	5	117	5	1	0	1	0.59128195	7.510000229	0	0	3	96	96	1150	3900	1000	2500	0	0	36	30	665	1350	175	1400	0	0	17.67808481	0	0	0	96	9	120	13.33333302	3050	400	2000	400	0	7850	102	96	2150	22.39583397
9008	9	1	38	5	2	61	0	1	0	0	0.376294166	7.510000229	1	0	3	57	57	900	4000	500	3800	0	1000	57	49	1114	3200	500	3800	2300	1000	17.74002077	0	0	0	69	69	1440	20.86956596	3000	0	3000	1200	0	8600	51	43	1360	31.6279068
9009	9	0	40	5	5	109	5	1	0	0	0.067708112	0	1	0	4	89	89	1395	3400	1700	3000	0	700	89	89	1770	4500	1300	4300	1000	750	17.63387491	0	0	0	77	77	1070	13.89610386	2400	600	3500	260	0	8340	77	77	2020	26.23376656
9010	9	1	38	6	0	42	1	1	0	1	0.49258554	0.319999993	1	3.041666667	2	37	37	600	1340	200	1200	0	400	74	27	520	2400	200	1800	370	400	17.79868198	0	0	0	49	37	460	12.43243217	570	120	1400	120	260	2890	37	37	520	14.05405426
9011	9	1	55	5	8	115	6	1	0	1	0.730115592	7.510000229	1	1.351851852	2	105	0	0	3600	300	5000	0	800	145	105	2560	4700	400	6400	1100	800	17.81765224	0	0	0	0	0	0	0	1160	300	400	500	600	3960	275.125	232.375	2400	5.161290169
9012	9	1	26	3	5	64	1	0	0	0	-0.03417737	7.510000229	0	3.041666667	3	60	60	800	1950	350	2500	0	0	38	30	640	1550	350	2800	0	0	17.56378801	0	0	0	60	0	0	0	5500	100	1600	900	2180	11370	30	30	800	26.66666603
9013	9	1	55	4	5	38	2	0	0	0	-0.136015519	0.810000002	1	0	2	33	33	640	1050	100	1200	700	250	66	33	800	1660	100	1200	700	250	17.45302425	0	0	0	0	0	0	0	0	0	0	0	0	0	0	0	0	0
9014	9	1	30	3	7	33	3	0	1	0	0.49258554	1.74000001	1	0	3	30	30	490	1225	50	2000	1000	240	60	30	620	1400	3000	0	1200	150	17.50603757	0	0	0	30	0	0	0	500	0	1200	300	180	3080	45	30	800	26.66666603
9015	9	1	50	4	9	47.5	3	0	0	0	0.576828718	7.510000229	1	3.041666667	3	20	20	200	1000	400	1000	0	200	20	20	400	1000	400	700	600	200	17.60470056	0	0	0	20	20	280	14	1200	200	0	100	0	1660	20	20	500	25
9017	9	1	70	10	0	96	1	0	1	1	0.828812003	7.510000229	1	12.16666667	2	8	8	120	350	0	0	0	0	102	94	880	5940	750	2000	2000	1000	17.74573125	0	0	0	74	74	1360	18.37837791	2600	0	1000	1600	720	7120	125	125	3800	30.39999962
9018	9	1	60	3	0	97	1	1	0	1	1.427238941	7.510000229	0	3.041666667	3	73	73	980	1950	50	1500	0	0	73	73	1560	2450	100	3000	800	388	16.94392919	0	0	0	28	0	0	0	300	150	1000	300	0	2350	28	28	800	28.5714283
9019	9	1	37	6	5	45	0	1	0	0	0.3020491	7.510000229	0	0	3	40	40	400	800	0	180	0	210	40	40	800	1200	100	2500	1200	75	17.82473421	0	0	0	65	25	320	12.80000019	1300	240	2500	400	550	6790	65	65	1520	23.38461494
9020	9	1	45	5	9	85.5	1	1	0	1	-0.056378607	7.510000229	1	3.041666667	3	68	68	1220	1900	220	1500	0	570	68	68	1680	3300	300	1500	1500	570	17.72504832	0	0	0	70	0	0	0	1100	300	4000	1000	770	8270	93	78	2370	30.38461494
10001	10	1	30	4	5	81	2	1	0	1	0.49258554	1.74000001	1	0	3	73	73	1190	2380	400	1800	0	700	102	73	2000	3600	800	1800	2000	0	18.11243289	1	1	0	112	73	1340	18.35616493	4650	650	3500	2400	450	13150	73	73	2120	29.04109573
10002	10	1	30	3	7	60	4	0	0	0	-0.693517089	1.74000001	1	1.351851852	3	58	58	1260	2400	480	2000	0	500	116	58	1600	3400	800	1200	2000	1000	18.02996356	1	1	0	106	48	1120	23.33333397	6600	2075	3000	2320	1000	20560	58	58	1360	23.44827652
10003	10	1	30	5	5	376	2	1	0	1	2.938417912	7.510000229	1	0	2	229	196.75	3241.25	5800	1800	8000	0	1400	350.125	235.625	5215	18415	1500	4000	5000	2300	17.94789913	1	1	2	261.5	190.125	3600	26.92827892	11987.5	2075	14000	5537.5	3975	38886.25	275.125	232.375	5853.75	31.04000092
10004	10	1	28	3	5	94	3	0	0	1	0.49258554	1.74000001	1	3.041666667	3	87	87	1650	4200	500	2800	0	750	116	87	2400	5100	1000	1800	2500	0	17.45650034	1	1	1	174	87	1280	14.71264362	5300	500	5000	2000	0	15800	87	87	1640	18.85057449
10005	10	1	42	5	8	287	1	1	0	0	2.601957321	7.510000229	1	3.041666667	3	240	196.75	3241.25	8937.5	1800	8000	0	0	350.125	235.625	5215	18415	3000	15000	8000	1500	17.96812689	1	1	1	261.5	190.125	3600	24.40433121	3200	1000	10000	2000	0	21200	275.125	232.375	5853.75	30.03610039
10006	10	1	40	6	0	112	1	0	1	1	-1.147950649	0	0	3.041666667	2	106	106	1280	3800	300	1250	1500	800	130	106	2850	3700	400	1750	856	700	18.10977784	1	1	0	149	78	1400	17.94871712	5350	500	2000	1560	0	12530	78	78	2120	27.17948723
10007	10	1	65	4	10	175.5	4	0	1	0	-0.846716464	7.510000229	1	12.16666667	2	139.5	139.5	2880	3000	1000	3000	2000	1500	233	155.5	3920	4000	1000	3750	1500	2000	25	1	1	2	261.5	148	3314	22.39189148	6600	500	14000	2000	1300	33400	148	148	5024	33.94594574
10008	10	0	35	7	0	162	8	0	1	0	0.828812003	7.510000229	1	5.214285714	3	68	68	1000	3100	300	2800	1000	375	223	155	3880	6300	600	10000	5000	825	17.88843045	1	1	0	126	68	1240	18.23529434	2380	320	1500	1200	480	7180	68	68	1560	22.94117737
10009	10	1	29	2	5	31	10	0	0	0	-1.150512934	0.319999993	1	3.041666667	2	29	29	560	1700	200	200	400	300	58	29	480	1900	200	500	500	300	18.02996356	1	1	1	58	29	640	22.06896591	1700	200	3000	450	0	7150	44	44	1800	34.16290379
10010	10	1	25	3	0	169	4	0	1	0	0.576828718	0	1	0	3	145	145	2400	7200	1800	7000	0	0	261	145	4000	12000	3000	15000	0	720	17.93908264	1	1	1	261.5	165	3500	21.21212196	10800	2075	14000	3000	3975	38886.25	165	165	4000	24.24242401
10011	10	1	35	5	0	77	2	0	0	0	0.730115592	1.74000001	1	0	2	45	0	0	1170	500	1200	0	0	110	55	1400	6500	500	4000	1500	375	18.08801909	1	1	0	67	42	847	20.16666603	3400	380	2100	800	300	7660	25	25	600	24
10012	10	1	50	5	0	75	3	1	1	1	0.59128195	1.74000001	1	3.041666667	1	66	66	1000	2000	300	3000	0	550	132	99	2080	5200	1000	4000	660	500	18.02293071	1	1	1	95	66	1386	21	2300	300	3000	610	650	9860	66	66	1760	26.66666603
10013	10	1	27	3	0	72	1	1	1	1	0.731601894	1.74000001	0	3.041666667	2	64	59	840	1800	200	1500	0	0	123	64	1280	5300	800	3500	1500	600	18.02036069	1	1	0	138	64	1800	26.92827892	10100	2075	8000	1900	3975	29700	79	79	1850	23.41772079
10014	10	1	65	2	0	157	3	0	0	0	-0.740722656	1.74000001	1	0	3	150	150	2250	5800	1800	4000	0	0	150	150	3250	3000	500	1800	700	0	18.01747905	1	1	1	165	165	2400	14.54545498	2070	680	14000	700	0	26450	165	165	3770	22.84848404
10015	10	1	30	6	9	127	3	0	0	0	0.828812003	1.74000001	1	0	3	60	60	1200	1980	500	2800	0	0	120	60	1600	4600	650	2500	2400	500	18.03351908	1	1	0	132	66	860	13.030303	1970	900	7600	600	400	13370	66	66	1500	22.72727203
10016	10	1	40	4	2	33	3	0	0	0	0.533927202	1.74000001	1	1.351851852	3	25	25	430	775	150	700	0	0	50	25	600	1300	350	700	600	0	18.05052947	1	1	1	5	5	125	25	205	45	0	0	0	375	5	5	180	34.16290379
10017	10	1	75	6	0	180	1	0	1	1	1.354036212	1.74000001	1	5.214285714	2	103	103	1760	3100	600	3000	1000	1240	182	103	3290	6200	1000	3000	2000	1500	17.96221877	1	1	0	184	103	1510	14.6601944	10100	1200	7000	2100	750	23150	103	103	2582	25.06796074
11001	11	1	32	5	0	129	3	0	0	0	-1.03430891	7.510000229	1	3.041666667	4	124	124	530	3900	700	1500	0	0	124	124	2560	4800	1000	0	2800	0	17.06507024	0	0	0	248	124	2200	17.74193573	11987.5	2075	14000	2000	1200	38886.25	124	124	3520	28.38709641
11002	11	1	50	4	9	41	0	0	0	1	-1.03116715	0.319999993	0	0	3	35	35	800	1525	300	1300	0	0	70	35	1000	2550	650	900	1400	0	17.30556623	0	0	0	112	35	1000	26.92827892	7550	500	6000	2352	300	23422	77	77	2400	31.16883087
11003	11	1	44	6	12	402	4	1	1	1	0.99790895	1.74000001	1	1.351851852	3	253.75	196.75	3241.25	8937.5	1800	8000	0	0	350.125	235.625	5215	18415	3000	15000	11500	0	17.06756531	0	0	0	261.5	190.125	3600	15.80808067	11987.5	2075	14000	2500	2100	38886.25	275.125	232.375	5853.75	26.01010132
11005	11	1	30	4	5	33	4	0	0	0	-0.037319131	7.510000229	1	3.041666667	2	29	29	280	1300	200	1200	500	400	58	29	800	1000	200	1250	500	0	17.96812689	0	0	0	44	29	400	13.79310322	2400	180	1500	1000	0	5980	29	29	680	23.44827652
11007	11	1	52	4	5	69	1	1	1	1	0.142933354	1.74000001	1	5.214285714	2	66	66	1000	1400	250	2000	0	225	66	66	1480	1700	250	2000	3500	400	17.07564565	0	0	0	66	66	900	13.63636398	1280	120	1200	200	420	3720	0	0	0	0
11008	11	1	43	5	0	549	5	1	0	1	1.373244286	7.510000229	1	0	3	253.75	196.75	3241.25	8937.5	1800	8000	3600	2418.75	350.125	235.625	5215	18415	2100	5000	10962	1750	17.49723336	0	0	0	261.5	190.125	3600	12.26053619	11987.5	2075	14000	5537.5	0	38886.25	275.125	232.375	5853.75	24.1398468
11009	11	1	45	3	9	35	1	0	1	0	0.489443779	7.510000229	0	0	3	29	29	280	1000	60	0	0	400	58	29	640	2100	180	0	1000	400	17.49723336	0	0	0	58	29	435	15	1800	200	5000	2000	0	11000	29	29	504	17.37931061
11010	11	1	30	5	0	54	3	0	0	0	-0.315192044	1.74000001	1	5.214285714	2	28	28	320	650	500	1000	0	500	69	49	1000	2600	600	1500	1250	1000	17.46779556	0	0	0	81	49	784	16	2300	300	600	2000	0	7200	32	32	800	25
11012	11	1	60	2	0	35	1	0	0	0	-0.373545617	1.74000001	1	3.041666667	2	30	30	400	1000	300	1000	0	0	45	30	800	1500	600	1000	750	600	17.45965483	0	0	0	60	30	400	13.33333302	4000	400	3000	1000	150	10550	61	61	1880	30.81967163
11015	11	1	30	4	4	92	3	1	0	0	0.857405961	7.510000229	1	3.041666667	4	87	87	200	2400	700	1800	0	0	87	87	1640	2630	400	3800	1800	0	17.96221877	0	0	0	174	87	1280	14.71264362	3500	700	1500	2000	0	8400	87	87	640	7.356321812
11016	11	1	35	4	0	23	3	0	0	0	-0.542882085	7.510000229	1	3.041666667	2	22	22	200	300	100	0	0	250	44	22	480	410	100	0	500	250	17.50683103	0	0	0	44	22	360	16.36363602	1320	180	1000	650	210	5120	22	22	420	19.09090996
11017	11	1	26	3	5	34	1	0	0	0	-1.237882376	7.510000229	1	3.041666667	2	31	31	400	1200	150	750	0	300	47	31	620	1500	200	750	900	300	17.50809859	0	0	0	32	16	320	20	1580	300	600	640	90	4490	16	16	400	25
11018	11	1	25	3	5	48	4	1	1	0	0.275166541	0	1	3.041666667	2	43	43	840	1250	100	1000	0	0	86	43	1200	1810	100	1000	900	450	17.53903731	0	0	0	114	71	1600	22.53521156	7550	2075	8500	2200	3975	28150	71	71	1950	27.46478844
11020	11	1	30	5	0	26	1	0	0	0	-0.187374219	0.810000002	1	3.041666667	3	22	22	400	305	100	0	0	250	50	28	480	305	100	0	500	250	17.6181051	0	0	0	22	22	400	18.18181801	425	120	3200	280	200	4825	22	22	560	25.45454597
12001	12	1	28	3	2	227.5	4	1	1	1	0.632905543	0.810000002	1	8.111111111	2	151	151	3230	8937.5	0	1200	2000	1200	350.125	185.8000031	3870	13000	2000	700	5000	1500	13.76046989	1	0	0	261.5	190.125	3600	18.67579842	11987.5	1450	14000	5537.5	3975	38886.25	219	219	5853.75	27.85388184
12002	12	1	38	4	7	81	1	0	1	1	1.232086897	0.319999993	1	1.351851852	3	66	66	960	1800	200	1700	0	300	132	66	1600	6100	500	3500	2900	500	13.85492441	1	0	0	132	66	1120	16.96969604	5350	1200	7000	1000	1000	18550	66	66	1280	19.39393997
12003	12	1	50	2	0	136	5	0	1	0	-0.600560129	0.319999993	1	1.351851852	3	132	132	2080	2480	300	1600	1200	500	264	132	2880	4300	250	4400	2800	1020	13.62781122	1	0	2	132	132	2800	21.21212196	1850	500	12000	2400	775	19525	0	0	0	0
12004	12	1	27	3	7	45	3	0	1	0	1.359377265	1.74000001	1	1.351851852	4	35	35	540	700	200	0	300	0	70	35	840	2400	300	0	760	386	13.8526192	1	0	2	70	35	600	17.1428566	2330	540	1800	600	0	6270	35	35	840	24
12005	12	1	55	7	0	385	4	1	1	1	1.992084503	0.319999993	1	0	3	253.75	196.75	3241.25	7400	1800	8000	4276.25	0	350.125	235.625	5215	14920	2100	7000	11500	0	13.63165413	1	0	2	134	67	1090	16.26865578	3786	580	3200	300	600	10878	67	67	1680	25.07462692
12006	12	1	44	4	8	49	2	1	1	0	0.828812003	7.510000229	1	12.16666667	3	31	31	480	450	100	800	0	180	62	31	640	2500	200	2500	700	240	13.48543529	1	0	1	62	31	558	18	2750	350	2000	750	120	6730	31	31	744	24
12007	12	1	45	3	6	299	4	0	0	0	2.085109949	0.319999993	1	1.351851852	3	227	196.75	3241.25	4400	650	2800	0	760	330	211	3920	7700	700	3000	4200	900	13.65999837	1	0	2	261.5	190.125	3600	18.25384521	11987.5	2000	14000	5537.5	0	38886.25	260	232.375	5853.75	23.73077011
12008	12	1	32	6	4	138	2	1	0	0	-0.000826619	0.810000002	1	0	3	116	116	1920	1200	200	0	0	0	244	157	1800	5960	500	3300	3900	615	13.53920351	1	0	2	232	116	2240	19.3103447	5900	1200	5000	2000	1800	22300	116	116	2400	20.6896553
12009	12	1	40	4	7	99	1	1	0	1	1.487049818	7.510000229	1	3.041666667	3	84	84	1520	2100	400	3000	0	290	129	84	1780	5800	600	2000	3000	1255	13.6845537	1	0	0	151	84	2240	26.66666603	7710	560	3600	1678	100	18348	84	84	2880	34.16290379
12010	12	1	45	5	6	99	4	0	1	0	0.390747368	0.319999993	1	1.351851852	3	93	93	1280	2370	700	4500	0	480	123	93	2320	7360	750	2100	6100	480	13.48854151	1	0	0	186	93	1440	15.48387051	6300	500	3000	1860	650	14810	93	93	2120	22.79569817
12011	12	1	50	5	0	130	3	0	0	1	0.504199088	7.510000229	1	12.16666667	3	90	90	1570	1000	1000	0	800	720	180	90	2360	7700	2200	7800	2532	725	13.49366512	1	0	1	180	90	1980	22	6000	2000	8500	2500	700	24700	90	90	2260	25.11111069
12012	12	1	40	4	5	39.5	1	1	0	0	1.567496181	7.510000229	1	1.351851852	4	30	30	640	650	150	0	300	0	60	30	720	3500	600	0	1750	80	13.67836177	1	0	2	60	30	400	13.33333302	6400	220	4400	1300	0	13520	30	30	720	24
12013	12	1	60	5	12	104	2	1	1	1	1.361948013	7.510000229	1	0	4	63	63	1080	1300	200	2000	0	360	158	95	1920	3400	600	3000	2156	615	13.68374535	1	0	2	190	95	1540	16.21052551	6250	1200	7000	1400	0	19050	95	95	2190	23.05263138
12014	12	1	50	3	7	64	0	0	0	0	0.489443779	0.319999993	1	3.041666667	3	56	56	800	900	100	1000	0	160	84	56	1200	2050	150	1200	1456	240	13.46705638	1	0	2	112	56	1120	20	3850	800	6000	1200	0	15050	56	56	1200	21.4285717
12015	12	1	55	2	0	199	1	0	1	0	1.537587166	7.510000229	1	3.041666667	4	130	130	2040	2300	0	3000	0	0	87	60	1200	2700	300	1200	1500	80	13.85414516	1	0	2	144	130	2080	16	1900	120	3000	2160	0	11340	130	130	3080	23.69230843
12016	12	1	45	4	3	147	3	1	0	0	0.490867317	0.810000002	0	3.041666667	3	139	139	1800	1750	200	1000	0	1500	278	139	4880	3837	1300	1500	1600	1200	13.43743706	1	0	2	127	78	960	12.30769253	6701	1220	5000	1600	520	19357	78	78	1880	24.10256386
12017	12	1	48	4	2	71.5	5	1	0	0	0.59128195	1.74000001	1	0	2	61	61	1410	1180	200	800	0	660	122	61	1310	3160	300	0	500	640	13.55582788	1	0	2	122	61	1102	18.06557465	8500	1200	4500	2500	0	22200	61	61	1455	23.85245895
12018	12	1	42	4	1	39	4	0	1	1	0.016681002	7.510000229	1	8.111111111	2	33	33	600	980	150	500	0	250	66	33	1600	4700	900	500	1600	0	13.75422922	1	0	0	99	33	600	18.18181801	950	200	4500	800	200	7450	66	66	1200	18.18181801
12019	12	1	33	4	2	61	2	1	0	1	0.489443779	7.510000229	1	8.111111111	4	58	58	1400	2150	200	0	125	285	116	58	1410	3790	200	650	550	250	13.54895911	1	0	1	90	58	1030	17.75862122	1400	200	4000	1500	500	9400	58	58	1550	26.72413826
13001	13	1	35	4	5	46	1	1	1	0	0.576828718	0.319999993	0	8.111111111	4	39	39	840	350	0	0	325	0	52	39	1160	500	150	200	650	400	20.78991394	1	1	3	78	39	520	13.33333302	7840	700	4500	1170	3975	22556	39	39	950	24.35897446
13002	13	1	45	4	0	20	1	0	0	1	0.924483359	0.319999993	1	1.351851852	4	12	12	240	300	100	0	0	120	24	12	320	2400	240	300	360	380	20.97024902	1	1	1	24	12	170	14.16666698	1400	250	500	180	2000	5098	12	12	300	25
13003	13	1	50	7	0	97	5	0	0	1	-0.430499434	7.510000229	1	3.041666667	4	90	90	1840	1800	500	0	0	480	94	94	2920	2110	220	0	2400	690	21.04108464	1	1	2	98	38	600	15.78947353	1700	800	0	1000	300	5800	60	56	1660	29.6428566
13004	13	1	50	5	0	26	4	1	0	1	-0.740722656	7.510000229	1	0	4	10	10	240	200	100	0	0	0	20	10	320	900	300	0	360	400	20.95111668	1	1	1	32	0	0	0	2300	120	0	400	0	3270	16	16	560	34.16290379
13005	13	1	30	5	5	56.5	3	0	1	1	-0.99066174	1.74000001	0	0	3	30.5	30.5	520	1500	200	0	500	250	54.5	48.5	1760	4500	900	0	1200	325	20.64995249	1	1	3	63	49	500	10.20408154	4300	300	2100	280	1900	10203	49	49	1040	21.22448921
13006	13	1	49	4	4	77.5	5	1	0	0	-0.561546147	1.74000001	1	1.351851852	4	30.5	30.5	560	1770	400	2000	1700	132	100	69.5	2440	1770	400	0	1800	0	20.65637193	1	1	1	93	70	900	12.85714245	7100	400	900	270	0	10770	70	70	1640	23.4285717
13007	13	1	75	2	0	46	2	1	0	0	-1.756427169	0.319999993	1	1.351851852	4	8	8	200	450	60	0	0	200	16	8	320	1100	100	600	150	0	20.6831903	1	1	2	139	60	1380	23	5400	800	6000	1500	150	15620	130	117	3580	30.5982914
13008	13	1	58	3	0	89	4	1	1	1	0.75760591	0.319999993	1	0	4	54	54	1080	2750	200	800	500	180	66	56	1740	1900	1500	1500	500	350	20.66567857	1	1	1	132	75	2360	26.92827892	11987.5	2075	5000	1600	0	24600	105	73	2920	34.16290379
13009	13	1	30	5	8	44	1	0	1	1	0.204839021	0.810000002	1	0	3	38	35	1360	825	120	0	500	0	49	38	1720	950	60	0	350	0	20.66710482	1	1	1	65	38	520	13.68421078	5500	500	3000	400	3975	16780	38	38	880	23.15789413
13010	13	1	40	5	0	12	2	0	0	0	-0.00796879	7.510000229	1	5.214285714	3	8	8	160	100	0	0	0	0	16	8	200	370	150	0	264	660	20.78991394	1	1	1	8	8	115	14.375	240	30	0	0	0	526	8	0	0	0
13011	13	1	25	3	8	105	2	1	0	1	0.892718673	1.74000001	1	1.351851852	3	98	98	1800	3600	1500	2200	0	0	186	98	3320	7600	1500	2000	4000	842	20.76956551	1	1	0	88	88	1760	20	2750	500	4000	720	0	10850	134	72	2410	33.47222137
13012	13	1	45	4	0	26	5	0	0	1	-1.041451097	1.74000001	1	5.214285714	4	18	18	380	640	100	0	0	0	36	18	640	1500	320	0	1600	150	20.6717871	1	1	2	36	18	250	13.88888931	3100	300	800	270	3600	9286	50	50	1160	23.20000076
13013	13	1	31	3	5	57	1	0	1	1	-2.064719439	1.74000001	1	3.041666667	4	42	42	840	550	200	520	0	300	84	42	1120	950	250	500	2016	5500	20.89184367	1	1	1	84	42	610	14.52380943	8320	700	5000	700	3975	24904	42	42	970	23.09523773
13014	13	1	65	4	0	159	3	0	1	0	0.656674922	0.810000002	1	1.351851852	4	45	45	920	700	100	700	0	280	90	45	1600	5410	1500	800	540	800	20.69430658	1	1	2	45	45	780	17.33333397	400	350	1000	0	0	3190	90	45	1390	30.88888931
13015	13	1	55	5	0	47	3	0	0	0	-1.325148702	0.319999993	1	12.16666667	3	40	40	720	800	220	0	0	0	80	40	1120	1850	400	300	1440	0	20.6203159	1	1	1	74	0	0	0	3100	500	0	200	0	4500	40	40	1040	26
13016	13	1	26	5	3	61.5	1	1	1	1	1.067765594	7.510000229	1	5.214285714	3	16	16	400	350	100	0	0	0	32	32	700	900	150	0	260	0	20.63342478	1	1	0	32	16	290	18.125	500	0	0	0	0	1500	46	46	1450	31.52173996
13017	13	1	35	4	0	52	1	0	0	1	0.3020491	7.510000229	1	5.214285714	4	16	16	480	300	300	0	0	250	16	16	560	1400	280	0	1000	0	20.55440168	1	1	2	32	32	800	25	685	0	3500	0	0	5135	96	56	1760	31.4285717
13018	13	1	35	5	5	28	6	1	1	1	-0.000826619	7.510000229	1	3.041666667	4	15	15	320	220	100	0	0	90	30	15	480	480	60	0	300	80	20.76227696	1	1	2	0	0	0	0	0	0	0	0	0	0	15	15	450	30
13019	13	1	38	5	4	92	1	0	1	1	-0.259705603	0	1	0	3	27	27	640	1870	200	600	100	0	66	58	1920	4750	600	1500	2000	410	20.63342478	1	1	1	127	66	1050	15.909091	4500	600	2000	1500	0	10400	25	25	1010	34.16290379
13020	13	1	70	3	5	54	6	0	0	1	0.489443779	0	1	0	3	44	44	600	1720	1200	4500	800	396	88	44	1240	5000	1200	3000	3400	220	20.80364517	1	1	1	56	44	660	15	1750	500	2000	400	0	5650	44	44	1320	30
14001	14	1	35	4	0	55	0	1	0	0	0.450198948	7.510000229	1	1.351851852	3	48	48	830	1000	200	1100	0	250	48	48	1100	2300	300	1700	1200	400	21.08591066	0	0	0	33	33	480	14.54545498	800	0	0	0	0	800	45	45	974	21.64444351
14002	14	1	45	5	5	67	4	1	1	0	0.815782368	0	1	1.351851852	3	54	32	800	3000	300	4500	0	225	60	32	1000	2400	200	4500	1000	375	21.20220453	0	0	0	0	0	0	0	0	0	0	0	0	0	0	0	0	0
14003	14	1	50	4	0	42	0	0	0	0	0.190385818	7.510000229	1	0	3	33	33	480	1100	50	600	200	360	33	33	800	1580	100	200	1000	100	21.17764619	0	0	0	33	33	510	15.45454502	2150	150	2000	300	180	5380	33	33	720	21.81818199
14004	14	1	47	4	0	111	0	0	1	0	1.020938993	7.510000229	1	3.041666667	3	93	93	1360	3100	500	1000	0	0	156	93	1940	6600	700	1200	4160	6000	21.09793602	0	0	0	93	77	1321	17.15584373	3800	250	3000	1200	0	9350	61	61	1294	21.21311569
14005	14	1	50	4	0	262.5	3	0	1	0	0.499666989	7.510000229	0	0	3	253.75	34	880	4400	600	1500	1000	1680	290.5	34	1040	18415	2500	10000	1500	1680	21.13737196	0	0	0	74	41	640	15.60975647	2100	450	4200	780	265	9245	41	41	990	24.14634132
14006	14	1	53	3	0	338.5	2	1	1	0	0.991787255	7.510000229	0	3.041666667	3	253.75	0	0	8000	1800	6000	0	0	350.125	71	1020	17000	2000	10000	2500	3500	21.12458456	0	0	0	38	38	730	19.21052551	800	150	2000	3000	0	6750	38	38	1279	33.65789413
14007	14	1	53	7	8	90	3	0	1	0	2.049673319	0.810000002	1	3.041666667	3	33	33	640	700	150	800	400	175	152	76	1840	4100	400	4000	4200	4350	21.14059882	0	0	0	76	76	1240	16.31579018	2740	500	3000	300	440	8260	76	76	1810	23.81579018
14008	14	1	32	4	7	132	0	0	1	0	0.474990577	1.74000001	1	0	3	47	47	1100	2800	250	800	0	0	132	75	2520	6800	1200	3500	4200	3200	21.18220024	0	0	0	125	91	1880	20.6593399	5570	450	7200	780	1240	18504	91	91	2580	28.35164833
14010	14	1	45	6	5	88	4	0	0	0	-0.253204554	7.510000229	1	0	3	64	0	0	1800	500	1000	1500	500	148	47	1200	9000	1000	1500	4000	3000	21.25334621	0	0	0	105	0	0	0	5300	1500	3400	2000	1300	17500	67	24	730	30.41666603
14011	14	1	44	5	0	88	3	0	1	1	0.498243421	7.510000229	0	8.111111111	2	50	50	520	2860	400	0	0	325	50	50	1200	2840	380	600	1400	1560	20.95253304	0	0	0	20	20	320	16	100	100	1200	0	55	1605	20	20	1000	34.16290379
14012	14	1	35	3	0	31	2	0	0	1	0.81435883	0	1	3.041666667	3	21.5	21.5	320	800	80	0	0	100	21.5	21.5	420	1720	150	800	900	100	20.9754557	0	0	0	26	21	420	20	1680	350	1800	150	300	5930	21	21	520	24.76190567
14013	14	1	30	4	9	33	1	1	1	0	0.730115592	0.319999993	1	1.351851852	3	16	0	0	1850	500	0	600	0	32	0	0	200	0	0	1200	50	20.10437847	0	0	0	64	0	0	0	5250	1500	2500	1200	3975	17650	58	58	1440	24.82758713
14014	14	1	32	4	8	86	1	1	1	0	0.357923418	7.510000229	1	5.214285714	3	76	76	1320	2100	250	1600	0	0	109	76	1960	6400	700	3200	0	2400	21.25900942	0	0	0	76	76	1120	14.73684216	700	0	2400	0	0	3900	0	0	0	0
14015	14	1	28	6	4	64	1	1	1	1	0.498243421	1.74000001	1	12.16666667	2	52	52	1620	3200	1000	3200	0	0	104	52	2080	3320	1080	3200	1400	700	21.26954122	0	0	0	8	8	160	20	220	0	0	0	0	460	8	8	200	25
14016	14	1	28	4	5	27	1	1	0	0	-0.136015519	0.319999993	1	3.041666667	3	33	33	400	900	100	700	0	250	24	24	560	2350	200	1400	500	250	20.19796772	0	0	0	24	24	400	16.66666603	555	120	2000	0	120	3995	24	24	500	20.83333397
14017	14	1	48	3	0	101.5	5	1	1	0	0.069433719	0.319999993	1	5.214285714	2	229	0	0	5500	500	1200	1200	2418.75	319	40	1000	12000	1500	8000	4000	5000	20.41867054	0	0	0	89	61	1000	16.39344215	2100	500	1000	1500	2500	9600	89	89	2000	22.47191048
14018	14	1	50	4	0	39	6	0	0	0	-0.670067668	7.510000229	1	8.111111111	2	33	33	300	3600	800	2500	0	0	66	33	726	3600	800	4800	2000	0	20.40767489	0	0	0	0	0	0	0	0	0	0	0	0	0	0	0	0	0
14019	14	1	27	2	6	42	1	0	1	0	-1.527980685	7.510000229	1	1.351851852	3	40	40	760	1300	300	900	0	0	68	40	1020	4400	400	1500	2040	1500	20.45343265	0	0	0	40	40	820	20.5	1250	120	0	0	280	2450	40	40	1000	25
14020	14	1	50	5	0	107	5	0	0	1	-0.631034017	0.319999993	1	0	3	101	101	1390	8937.5	1000	2000	1000	420	141	73	2100	6900	800	1600	1500	1200	21.25890177	0	0	0	101	59	1220	20.67796516	3900	700	4000	1500	1000	13620	101	59	1768	29.9661026
15001	15	1	33	4	6	64	5	1	0	0	0.602982819	7.510000229	1	8.111111111	4	56	56	1600	1620	200	0	0	435	100	44	1560	2170	700	1500	1450	0	19.83496556	1	0	1	56	56	860	15.35714245	1840	120	2000	560	345	6365	56	56	1400	25
15002	15	0	60	3	1	27	5	0	0	0	-0.425751358	0.319999993	0	5.214285714	3	21	21	590	480	150	0	0	800	42	21	830	1180	200	0	200	135	19.83249505	1	0	2	54	29	640	22.06896591	2880	240	1500	800	180	6400	29	29	720	24.82758713
15003	15	1	60	3	0	25	1	0	0	0	-0.665898383	7.510000229	1	0	3	20	20	400	250	150	0	0	0	40	20	480	650	300	200	1300	650	19.59936573	1	0	1	40	20	220	11	1470	256	1500	600	90	4236	20	20	480	24
15004	15	1	31	3	12	109.5	3	1	1	1	1.826252699	0.810000002	1	0	3	84	84	2620	3482	400	2600	1200	305	146	54	1840	3520	150	4000	2600	163	19.78677233	1	0	2	116	76	1500	19.7368412	10450	1200	6600	2400	220	26870	84	84	2480	29.52380943
15005	15	1	35	4	2	57	5	1	0	1	0.731601894	1.74000001	1	0	4	48	48	800	1600	100	0	0	520	96	48	1320	5450	200	0	1250	520	19.70366434	1	0	2	28	14	400	26.92827892	1869	240	1500	1680	720	7017	14	14	280	20
15006	15	1	35	4	0	62	1	0	0	1	-1.515394092	1.74000001	1	3.041666667	3	5	0	0	250	150	0	200	150	105	50	1200	1200	200	400	2040	480	19.82701258	1	0	1	105	55	1120	20.36363602	4000	800	2000	1200	625	9825	50	50	1200	24
15007	15	1	31	4	8	24	5	1	1	0	0.730115592	0.319999993	1	1.351851852	3	8	8	160	1560	180	0	300	60	30	8	240	2100	150	0	500	80	19.70366434	1	0	2	40	20	378	18.89999962	2380	300	1250	350	200	5030	20	20	400	20
15008	15	1	35	5	5	17	2	0	0	0	-1.47802937	7.510000229	0	0	4	3	3	120	850	300	0	0	350	6	4.5	110	650	300	0	100	400	19.63603533	1	0	1	14	7	200	26.92827892	1600	120	500	300	80	2880	31	31	760	24.51612854
15009	15	1	40	3	12	51	3	1	1	1	3.145450592	0.810000002	1	0	4	36	36	1720	1690	100	1000	0	176	68	36	1740	2450	200	4000	1924	125	19.78341112	1	0	2	84	42	1080	25.7142849	5418	450	2000	3570	270	14008	42	42	1440	34.16290379
15010	15	1	36	4	5	58	3	1	0	0	0.377780497	7.510000229	1	1.351851852	4	41	41	760	350	200	1200	0	351	89	41	1240	14400	1200	600	1700	260	19.72721777	1	0	2	79	41	936	22.8292675	6800	680	2500	1100	300	13780	53	53	1300	24.52830124
15012	15	1	40	5	8	101.5	5	0	1	1	0.79659009	0.810000002	1	18.25	4	96	96	1800	2220	300	4000	0	480	145	96	3120	1970	700	3000	960	437	19.5919321	1	0	1	98	49	840	17.1428566	3120	700	9000	500	400	15092	49	49	1200	24.48979568
15013	15	0	60	5	0	77.5	5	1	1	0	-0.747612	1.74000001	1	8.111111111	4	73.5	73.5	1840	1020	200	3000	0	300	145	72.5	1920	2210	1700	4500	2310	480	19.81164368	1	0	1	144	72	1100	15.27777767	5390	780	14000	500	825	26511	72	72	1800	25
15014	15	1	27	2	10	52	3	0	1	1	-0.997210503	7.510000229	1	3.041666667	3	30	30	880	310	80	0	0	20	41	18	560	2400	350	300	470	40	19.76741673	1	0	1	36	18	440	24.44444466	1440	120	1000	252	150	3466	18	18	600	33.33333206
15015	15	1	35	4	6	24	1	0	1	0	-1.096512794	0.319999993	0	12.16666667	4	30	10	120	1200	300	600	210	200	30	10	280	1000	400	600	150	500	19.8133028	1	0	1	38	10	80	8	950	200	1000	750	300	3700	10	10	320	32
15016	15	1	46	5	0	42	3	0	0	0	-0.7990762	0.810000002	1	0	3	15	15	260	550	120	0	0	350	15	15	380	550	120	0	320	0	19.67586254	1	0	2	30	15	380	25.33333397	1755	270	1500	600	620	5465	15	15	720	34.16290379
16001	16	1	31	4	14	103	7	1	1	0	0.751644254	0.319999993	1	0	2	80	80	2200	5200	500	4000	0	0	118	80	2440	18415	2000	6000	8000	600	20.90496262	0	0	0	65	65	740	11.38461494	1700	200	4500	0	0	6900	80	80	1680	21
16002	16	1	42	3	9	62	4	0	0	1	0.191809386	0.319999993	1	1.351851852	2	51	51	1620	1000	300	0	150	0	67	47	2020	3720	700	2480	1632	0	20.9447185	0	0	0	19	19	600	26.92827892	400	100	0	0	0	650	19	16	570	34.16290379
16003	16	1	35	4	7	31	13	0	0	0	0.717148721	1.74000001	1	1.351851852	4	28	28	480	600	150	0	300	150	56	28	720	1900	250	0	2000	240	21.90730021	0	0	0	28	28	490	17.5	1060	200	0	100	380	2540	32	28	780	27.8571434
16004	16	1	76	4	9	169	4	1	1	0	0.543525279	0	1	8.111111111	4	60	60	1530	3200	400	4200	1000	0	130	60	1980	6295	1200	12000	6800	850	21.89984468	0	0	0	130	81	3600	26.92827892	4000	800	2000	0	800	8400	85	46	1800	34.16290379
16005	16	1	75	2	0	78	0	0	0	0	-1.756427169	0.319999993	1	0	3	74	74	1680	2700	500	1500	0	0	138	55	1440	5810	1000	3500	1500	1000	21.86567294	0	0	0	53	53	960	18.11320686	3200	200	1600	1000	0	6700	13	0	0	0
16006	16	1	42	3	9	62	5	0	1	1	-0.093558714	1.74000001	1	12.16666667	2	51	51	1610	1000	300	0	150	0	87	47	2020	3720	1000	2400	1600	0	20.87644824	0	0	0	51	51	1020	20	1800	200	1000	0	0	3800	51	51	1720	33.72549057
16007	16	1	50	4	10	170	5	1	0	0	0.981589913	0.319999993	1	0	3	144	124	1116	8937.5	1800	8000	3472	0	316	108	3258	12000	2500	9300	3472	0	21.90723467	0	0	0	140	111	2070	18.64864922	4500	500	6000	0	155	12655	144	144	5090	34.16290379
16008	16	1	30	5	7	47	2	0	0	0	0.71566242	7.510000229	1	1.351851852	3	42	42	880	1300	300	1200	0	213	60	42	1240	3500	500	1500	2100	340	21.89583861	0	0	0	46	46	980	21.30434799	1800	200	2000	400	250	5450	46	46	1260	27.39130402
16009	16	1	38	8	7	108.5	3	0	0	0	0.879751801	0.810000002	1	1.351851852	4	85.5	77.5	1240	2100	400	1200	0	0	85.5	77.5	2260	4200	800	1200	2600	660	20.8919421	0	0	0	0	0	0	0	2600	400	2000	0	0	5500	77.5	77.5	2840	34.16290379
16011	16	1	42	6	2	32	4	1	0	0	0.242899641	0	1	0	3	20	20	480	700	100	0	200	0	32	20	560	1860	300	0	1000	0	21.85316214	0	0	0	20	20	400	20	435	100	0	250	0	1205	28	20	600	30
16012	16	1	35	4	10	86	11	0	1	0	0.81435883	0.319999993	1	3.041666667	4	61	61	1240	2200	300	2400	0	0	106	67	1890	4100	700	2400	1400	0	21.13150144	0	0	0	67	67	1066	15.91044807	2200	400	2000	0	0	6600	67	67	1810	27.014925
16013	16	1	42	5	8	37	4	1	0	0	0.280507654	0.810000002	1	1.351851852	3	24	24	420	800	150	1000	0	0	24	24	680	1600	200	1600	0	0	21.1153994	0	0	0	24	24	520	21.66666603	700	300	1400	0	250	3250	24	24	640	26.66666603
16014	16	1	43	4	7	141	8	1	1	0	0.934821725	0.319999993	0	5.214285714	2	43	43	1360	4500	200	3000	0	330	152	109	3720	11500	2000	9000	3300	3050	21.14357242	0	0	0	109	33	700	21.21212196	2650	1000	4000	1000	1450	12100	76	43	1220	28.3720932
16015	16	1	33	4	5	98	6	0	1	0	0.976961851	0.319999993	1	0	3	76	76	1480	3000	500	2500	1500	0	109	76	1880	8900	2000	4500	3000	480	21.17602722	0	0	0	66	66	830	12.57575798	2100	400	2500	500	0	7612	99	66	1260	19.09090996
16016	16	1	35	4	5	48	7	0	1	0	-0.398580968	0.319999993	1	3.041666667	3	33	33	400	850	120	0	0	0	33	33	1000	1470	170	0	800	0	21.15034444	0	0	0	33	33	500	15.15151501	1100	300	1200	0	0	3600	33	33	850	25.75757599
16017	16	1	31	4	12	74	0	0	0	0	-0.387998819	0.810000002	0	12.16666667	2	50	50	1280	1820	600	3000	0	500	50	50	1500	3060	900	3000	1000	600	21.14653016	0	0	0	50	50	1700	26.92827892	1800	0	4000	1000	500	8800	50	50	1300	26
16018	16	1	50	3	0	85	1	0	1	0	0.71566242	0.319999993	1	3.041666667	3	64	64	1800	3600	300	2400	1000	0	80	64	1920	6800	1300	3500	1800	0	20.87933689	0	0	0	16	16	440	26.92827892	300	200	800	500	0	2600	32	16	440	27.5
16019	16	1	28	2	8	45	1	1	1	0	0.237460479	0.810000002	1	1.351851852	4	42	42	810	1000	250	1200	0	0	42	42	1140	2200	400	1600	0	1260	20.91168087	0	0	0	25	15	280	18.66666603	650	150	1500	1000	80	3980	36	36	1340	34.16290379
16020	16	1	50	3	0	44	6	1	1	0	0.95461607	0.810000002	0	3.041666667	3	32	32	428	1500	200	0	0	0	48	32	1080	9100	950	2500	1400	280	20.89884871	0	0	0	32	32	840	26.25	400	120	1200	1000	0	3220	32	32	1040	32.5
17001	17	1	28	4	7	38	2	0	1	0	0.595453501	1.74000001	1	1.351851852	4	28	28	480	1300	0	0	1000	0	42	28	720	3800	500	0	2000	256	12.74197846	0	0	0	28	28	640	22.8571434	1200	140	0	400	240	2540	28	28	840	30
17002	17	1	45	4	9	35	5	0	0	1	-0.658756196	7.510000229	1	8.111111111	3	33	33	440	1625	150	500	600	240	66	33	800	5100	500	2400	0	0	12.73512287	0	0	0	66	33	600	18.18181801	3700	800	2500	1000	3500	12700	33	33	720	21.81818199
17003	17	1	55	3	0	123	5	1	1	1	-0.134529218	7.510000229	1	3.041666667	3	115	115	1840	4500	200	1500	1750	1020	148	115	3160	5000	1500	5100	3500	1000	12.76331395	0	0	0	148	115	1620	14.08695698	5600	1900	2000	3400	0	17263	115	115	3160	27.47826004
17004	17	1	30	4	2	297	3	0	0	1	0.731601894	7.510000229	1	0	3	253.75	196.75	2640	4500	500	3500	1800	0	295	235.625	5215	14850	1600	6200	8400	0	12.54205227	0	0	0	162	162	2126	13.12345695	11987.5	1000	7000	1700	0	26400	162	162	3826	23.61728477
17005	17	1	26	3	5	72	1	0	0	0	-0.951082349	7.510000229	1	3.041666667	4	66	66	680	1900	300	0	500	0	132	66	2000	5700	700	1200	4000	1000	12.79646384	0	0	0	132	66	1200	18.18181801	5250	800	5000	1000	3000	16850	0	0	0	0
17006	17	1	45	4	2	67.5	3	1	0	1	1.330783248	0.319999993	1	0	3	50	43	440	1370	500	2000	700	400	43	43	1000	3870	1000	2800	1800	500	12.74055641	0	0	0	14	14	168	12	670	100	1000	150	75	2275	14	14	269	19.2142849
17007	17	1	46	4	0	186.6000061	4	0	1	1	1.319393516	7.510000229	1	0	3	176	176	3241.25	5700	1800	3500	0	2031	261	102	2400	9600	1600	3500	3560	242	12.77160901	0	0	0	250	74	1559	21.06756783	8200	1000	14000	4000	0	37200	176	176	4318	24.53409004
17008	17	1	30	4	5	28	3	0	0	0	-0.134529218	0.319999993	1	1.351851852	3	24	24	200	450	100	0	0	130	24	24	560	530	100	0	500	189	12.72656236	0	0	0	0	0	0	0	0	0	0	0	0	0	0	0	0	0
17009	17	1	56	8	0	179	5	0	1	0	1.451246262	0.319999993	1	1.351851852	3	165	165	2000	4800	600	0	3000	600	116	116	3040	8300	1000	0	6000	0	12.76069475	0	0	0	215	165	2400	14.54545498	8500	2075	2000	5537.5	0	24100	165	165	4000	24.24242401
17010	17	1	35	4	10	130.5	1	0	1	0	0.956102371	0.810000002	0	3.041666667	3	115	115	1600	2600	400	200	600	0	230	115	3480	4400	700	4900	5600	0	12.79695075	0	0	0	150	75	1460	19.46666718	4750	500	8000	2000	500	18250	75	75	1920	25.60000038
17011	17	1	45	3	0	166	5	0	0	0	0.806556284	0.319999993	1	1.351851852	3	132	132	1600	3900	300	3600	1900	800	280	148	2360	5800	560	4200	5000	1050	12.77595065	0	0	0	261.5	148	2400	16.21621704	7200	2000	2000	4400	460	23260	148	148	3080	20.81081009
17012	17	1	32	2	5	101	3	0	0	1	-0.045468215	1.74000001	1	3.041666667	3	88	81	1498	800	900	0	0	0	165	77	1920	8300	1000	2000	3164	700	12.72656236	0	0	0	146	77	1840	23.89610481	11987.5	1000	7000	3230	1800	38886.25	96	77	1520	19.74025917
17013	17	1	50	4	10	110	4	1	0	1	0.853914738	7.510000229	1	5.214285714	2	100	100	1732	3800	900	0	1200	0	169	101	3060	4620	1760	5700	4100	567	21.38071259	0	0	0	119	101	1620	16.03960419	6950	1500	6500	2000	2000	22450	104	101	1910	18.91089058
17014	17	1	45	3	0	48	4	0	1	0	0.257352859	0.810000002	1	1.351851852	4	44	44	720	1050	0	0	0	250	88	44	1000	1850	100	0	980	0	12.69225342	0	0	0	88	44	520	11.81818199	1200	260	1800	0	0	4060	44	44	924	21
17015	17	0	42	3	8	117	1	0	0	0	0.956102371	7.510000229	0	3.041666667	3	106	106	1600	2100	400	1600	800	0	146	106	2600	3800	700	2000	4700	0	12.72012675	0	0	0	146	106	2200	20.75471687	8200	1000	3000	1600	0	15400	106	106	2600	24.52830124
17016	17	1	38	4	10	223	4	1	1	0	1.330783248	0.319999993	1	1.351851852	3	188	188	2360	3200	300	3200	0	900	211	188	4250	9190	450	8400	7000	1020	12.72758058	0	0	0	14	14	260	18.5714283	370	120	0	0	120	910	14	14	400	28.5714283
18001	18	1	28	5	10	203	0	1	1	1	1.222786903	7.510000229	0	1.351851852	3	184	39	640	5000	1200	2500	0	500	145	145	5160	10500	1500	4500	4600	0	10.08304654	0	0	0	121	121	2160	17.85124016	4800	1000	3000	1000	570	13370	148	121	3560	29.42148781
18002	18	1	55	5	0	68	1	1	1	0	-0.616067529	0.319999993	1	1.351851852	3	33	33	480	860	240	0	0	45	59	26	560	3360	400	1100	1800	80	10.18249123	0	0	0	28	28	440	15.71428585	377	72	1800	0	0	2849	52	40	820	20.5
18004	18	1	35	4	8	62.5	4	1	1	0	-1.016006231	7.510000229	1	3.041666667	3	56.5	0	0	1300	200	240	0	120	96.5	56.5	1400	4750	800	5000	2400	400	10.13961596	0	0	0	55	55	1110	20.18181801	1700	0	2500	0	0	5400	91	55	1300	23.63636398
18005	18	1	50	5	0	126	2	0	0	0	0.474990577	7.510000229	1	3.041666667	4	84	84	1570	2000	300	0	0	340	117	107	2520	3400	700	1000	3600	756	10.14954597	0	0	0	58	24	720	26.92827892	1600	200	0	600	250	5050	91	91	2095	23.02197838
18006	18	1	45	4	9	82	1	0	0	0	-0.718569696	0.319999993	1	3.041666667	3	75	75	1400	2420	350	2750	250	0	95	75	1760	4860	550	8000	3000	0	10.19448393	0	0	0	75	75	1280	17.06666756	1900	240	0	1200	500	5040	75	75	1520	20.26666641
18007	18	1	25	3	9	68	2	1	0	0	-0.150468722	7.510000229	1	3.041666667	4	253.75	196.75	3241.25	1700	300	1000	0	0	66	66	1880	3800	500	3500	2000	0	10.15651816	0	0	0	66	66	1200	18.18181801	1000	250	1200	600	500	4750	66	66	1520	23.03030396
18009	18	1	45	3	0	93	3	0	1	0	0.576828718	0.810000002	1	1.351851852	3	65	65	960	1700	300	1700	0	0	139	74	1520	3700	500	3000	2700	3440	11.11893634	0	0	0	114	65	970	14.92307663	8000	2075	3000	3500	3500	25000	65	65	1635	25.15384674
18010	18	1	60	3	0	21	2	1	0	0	-0.658182859	0.319999993	1	12.16666667	3	16	16	320	600	100	600	250	0	16	16	440	1600	200	600	600	0	9.969315316	0	0	0	0	0	0	0	0	0	0	0	0	0	0	0	0	0
18011	18	1	22	6	8	203	2	1	0	0	0.578872919	7.510000229	1	5.214285714	3	28	0	0	700	200	1800	0	0	221	193	2680	11735	850	13000	5000	3000	10.34852653	0	0	0	184	184	3100	16.847826	7900	0	8000	1800	2500	22500	40	40	880	22
18013	18	1	30	5	8	22	1	0	0	0	0.002227803	7.510000229	1	3.041666667	3	15	15	280	570	100	0	0	150	15	15	400	940	150	0	400	250	10.18249123	0	0	0	15	15	280	18.66666603	299	30	1000	0	0	1929	15	15	400	26.66666603
18014	18	1	42	4	2	163	0	1	1	1	1.282597661	0	1	3.041666667	3	149	149	2760	5500	1800	6300	3200	1470	182	149	3278	7680	2000	6300	4800	1140	9.969315316	0	0	0	125	125	2220	17.76000023	3510	400	5200	440	1010	14960	125	125	3320	26.55999947
18015	18	1	30	5	2	114	0	1	1	1	2.373497963	7.510000229	0	0	3	30	30	400	900	120	1000	0	75	132	94	2710	5700	1500	4500	3900	0	10.12327336	0	0	0	94	94	1360	14.46808529	960	240	5500	450	0	7390	102	94	2310	24.57446861
18016	18	1	45	5	0	93	3	0	0	0	0.093727551	1.74000001	1	3.041666667	4	84	84	1080	1800	400	1400	0	0	93	74	1720	3500	500	3500	2000	200	10.14954597	0	0	0	52	52	1020	19.61538506	3250	560	1800	600	120	7130	42	42	1130	26.90476227
19001	19	1	38	4	14	65	4	0	0	0	0.39223367	1.74000001	0	3.041666667	3	33	33	400	3950	500	0	0	250	79	33	800	3720	1800	3800	620	500	17.12480634	1	1	1	22	22	400	18.18181801	885	90	900	450	120	3501	22	22	480	21.81818199
19002	19	1	50	4	5	101	6	1	0	0	0.730115592	0.810000002	1	5.214285714	3	67	18	324	4040	220	600	0	0	155	67	1340	5680	190	1200	2700	3200	19.07281105	1	1	1	89	67	1300	19.40298462	3320	450	1200	1180	2210	10672	111	67	1940	28.95522308
19004	19	1	28	3	0	14.5	5	0	0	0	-0.470755696	1.74000001	1	12.16666667	3	12	12	180	790	0	1000	0	150	12	12	220	1072	0	1500	600	500	15.52908764	1	1	1	12	12	216	18	700	0	0	0	50	1100	11	11	275	25
19005	19	1	27	3	4	66.5	4	0	0	0	0.188899517	7.510000229	1	1.351851852	4	54	0	0	1700	270	1600	600	313	54	54	1420	4100	700	1400	1700	473	17.12144723	1	1	1	38	38	660	17.36842155	760	30	1500	950	340	4378	60	60	1760	29.33333397
19006	19	1	32	4	6	32	4	0	1	0	0.188899517	0.810000002	0	3.041666667	3	26	0	0	800	150	800	250	280	26	26	640	1200	40	1000	800	300	17.21193308	1	1	0	26	26	400	15.38461494	880	60	0	0	200	1590	32	32	760	23.75
19007	19	1	58	4	2	93	5	0	1	0	-0.806603968	0	1	3.041666667	3	58	51	1080	5600	800	3000	0	988	65	39	1040	4470	1000	3000	2000	2430	17.15532542	1	1	1	65	45	915	20.33333397	1200	300	3000	1000	500	7700	58	45	1212	26.93333244
19008	19	1	40	7	0	22	5	0	0	0	-0.8509624	7.510000229	1	0	2	18	18	280	1300	100	0	0	140	18	18	480	1900	90	0	1000	120	17.26710488	1	1	0	18	18	240	13.33333302	410	110	0	400	200	1470	18	18	400	22.22222137
19009	19	1	59	4	15	426	1	1	1	0	3.29908061	0.810000002	1	0	3	253.75	196.75	2760	8700	200	8000	0	1470	350.125	235.625	5215	18200	300	15000	11500	2540	16.82427519	1	1	1	193	152	2560	16.84210587	7260	900	14000	1200	1375	32851	275.125	232.375	5853.75	26.95652199
19010	19	1	54	3	0	102	3	0	0	0	1.017465949	7.510000229	1	3.041666667	3	79	79	1290	5600	1400	0	2400	1280	99.5	79	1686	8000	1600	1000	2440	0	17.18257889	1	1	0	61	52	890	17.11538506	2000	200	1200	1860	320	6780	68	68	1508	22.1764698
19011	19	1	58	3	7	159	6	0	0	0	0.71566242	7.510000229	1	1.351851852	2	37	0	0	370	0	800	740	200	169	136	1360	1820	150	7000	1500	0	17.13813953	1	1	2	48	37	678	18.32432365	3950	560	3500	900	0	9890	147	136	2880	21.1764698
19012	19	1	35	5	5	60.5	2	0	0	0	-0.094887532	7.510000229	1	3.041666667	4	27	0	0	850	200	0	500	165	58	58	1200	3200	500	2600	3000	0	17.06860902	1	1	1	9	9	140	15.55555534	180	0	500	225	0	1094	48	48	1400	29.16666603
19013	19	1	55	8	5	222	1	0	0	0	0.717148721	7.510000229	0	0	3	141	0	0	3500	160	2000	0	342	141	130	3800	8500	200	10000	5640	1875	17.14375497	1	1	1	171	171	2520	14.73684216	3900	420	4000	500	0	10820	171	171	4200	24.56140327
19014	19	1	50	2	7	219	1	1	1	0	0.297237605	0.319999993	1	1.351851852	2	99	99	1920	1720	200	2500	1000	1200	165	165	5000	5740	350	10000	6000	0	16.74183287	1	1	1	131	116	2088	18	3100	300	14000	1400	1200	21800	165	165	4420	26.78787804
19015	19	1	40	3	9	70	1	0	0	1	0.490867317	0	1	1.351851852	3	50	50	960	2050	150	4000	500	400	60	50	1200	3200	100	6500	2500	0	16.83157788	1	1	1	50	50	240	4.800000191	1010	300	5500	700	450	9460	50	50	1300	26
19016	19	1	35	4	0	83	1	1	1	0	0.717148721	1.74000001	1	1.351851852	3	66	0	0	1240	120	1200	400	400	116	66	1800	5040	1200	6000	3200	720	16.79071193	1	1	1	80	80	1190	14.875	1850	500	6000	720	0	13070	80	80	1840	23
19017	19	1	47	4	12	112.5	1	1	1	0	0.479618639	1.74000001	1	1.351851852	3	75	60	1160	2000	400	1600	600	500	123	93	1720	3600	500	5000	3000	2450	16.71887924	1	1	0	123	108	1650	15.27777767	5600	450	3000	1500	0	12550	108	108	2640	24.44444466
19018	19	1	60	5	2	49.75	0	1	0	0	0.363362581	1.74000001	0	0	3	28	20	235	1850	50	0	0	330	50	38	1140	5650	150	0	2000	800	16.80067578	1	1	5	61	40	830	20.75	8400	450	7500	1600	3400	24350	40	40	1030	25.75
19019	19	1	40	4	4	64	1	0	0	0	-0.561546147	0	1	1.351851852	3	61	0	0	5700	1800	0	1500	540	61	61	1160	5700	1200	3700	2135	440	16.75635914	1	1	1	61	61	1640	26.88524628	2400	400	2500	1098	0	8198	62	62	1720	27.74193573
19020	19	1	50	5	0	80	0	1	1	0	1.053312421	7.510000229	1	3.041666667	3	60	60	480	1600	100	800	1500	0	60	60	1600	3000	70	0	3500	520	16.81626032	1	1	1	60	60	1200	20	1940	230	3600	600	0	7970	60	60	1500	25
20001	20	1	50	6	0	113	2	0	1	0	0.71902281	0.810000002	1	3.041666667	3	122	94	1720	2700	500	0	500	990	150	66	1800	7700	1000	0	3000	900	20.56242813	0	0	0	33	33	3600	26.92827892	820	230	0	300	200	2440	33	33	800	24.24242401
20004	20	1	40	2	9	115	4	1	0	0	0.367442071	0	1	5.214285714	4	32	12	200	2020	350	0	0	250	173	12	280	12500	3000	500	0	0	20.48452579	0	0	0	55	0	0	0	11987.5	2075	5000	1000	3620	38320	85	0	0	0
20005	20	1	40	4	1	36.5	5	1	0	1	0.59128195	7.510000229	1	12.16666667	3	13	0	0	0	0	0	0	0	46	13	320	2690	250	0	900	0	20.81516536	0	0	0	33	0	0	0	3215	270	560	1120	175	6076	33	33	880	26.66666603
20006	20	1	40	3	0	143	6	0	1	1	1.748946309	0.319999993	1	1.351851852	1	41	41	800	400	50	1800	0	90	162	61	1520	5380	50	5300	4520	540	20.51826343	0	0	0	123	77	1460	18.96103859	5950	940	2800	1000	900	17640	117	77	2140	27.79220772
20007	20	1	52	5	6	93	2	1	0	0	-0.527709544	0.319999993	0	3.041666667	3	82	0	0	7050	1800	4000	1500	1000	164	0	0	6850	3000	6000	1900	3000	20.39153127	0	0	0	164	0	0	0	2100	200	2000	2000	200	7500	98	0	0	0
20008	20	1	27	3	7	154.5	1	1	0	1	-0.023027662	0.810000002	1	0	4	27	0	0	2000	100	1200	600	2418.75	161.5	149.5	3120	2400	200	2000	5800	890	20.30238698	0	0	0	94	94	1560	16.59574509	2300	120	2000	800	720	8940	94	94	2320	24.68085098
20009	20	1	35	6	4	71	4	0	0	1	-0.029100994	7.510000229	1	5.214285714	3	66	33	640	1500	450	0	0	0	99	33	880	2500	700	1800	1500	0	20.18825958	0	0	0	66	0	0	0	1500	0	1200	1000	1000	5492	99	0	0	0
20011	20	1	30	5	0	85	3	0	0	0	0.731601894	0.810000002	1	8.111111111	4	88	58	1200	2200	400	400	800	700	139	33	880	5700	500	800	2200	1300	20.19283522	0	0	0	144	65	920	14.15384579	7100	700	0	4000	300	15100	70	70	1400	20
20012	20	1	55	2	0	142	4	1	0	0	-0.390119076	1.74000001	1	0	4	83	55	1800	7050	1800	600	200	2418.75	172	26	880	18415	3000	3500	3500	5000	20.19809989	0	0	0	56	29	520	17.93103409	1500	230	3000	500	1000	7730	63	45	950	21.11111069
20013	20	1	30	4	0	28	4	1	0	1	-0.319545478	1.74000001	0	12.16666667	3	20	20	600	4450	120	0	300	0	30	20	640	2000	300	1000	500	0	20.82025661	0	0	0	20	20	400	20	830	0	1200	0	100	2480	0	0	0	0
20014	20	1	60	6	5	47	2	0	1	0	0.59128195	0.319999993	1	1.351851852	3	44	44	672	1000	0	880	0	890	68	29	480	2010	300	0	400	240	20.81516536	0	0	0	44	44	570	12.95454502	3800	1200	5000	0	0	11320	110	110	1640	14.909091
20015	20	1	52	4	6	36	3	0	1	0	0.949274957	7.510000229	1	1.351851852	3	33	0	0	270	0	1800	0	45	33	33	720	1770	150	1500	1200	200	20.82025661	0	0	0	66	33	320	9.696969986	4200	1000	2500	600	0	9100	33	33	800	24.24242401
20016	20	1	20	2	7	56	6	0	1	1	-0.418084383	0.810000002	0	18.25	3	37	22	440	2050	700	1000	1600	210	78.5	17.5	520	2200	1200	1000	1600	1125	19.95100476	0	0	0	37	14	250	17.8571434	2350	250	2200	1500	0	7500	25	14	400	28.5714283
20017	20	1	55	2	3	96	5	0	0	0	-0.697459102	7.510000229	1	1.351851852	3	8	0	0	170	0	0	100	40	138	63	1520	4155	700	2400	6000	3400	20.07636332	0	0	0	113	54	1320	24.44444466	7500	2075	7000	3000	3975	32500	84	45	1200	26.66666603
21001	21	1	50	2	0	88	1	1	1	0	0.879751801	7.510000229	1	1.351851852	3	80	69	1220	2500	400	2200	0	600	103	57	1300	5100	800	3200	3000	2600	19.11400993	0	0	0	91	57	640	11.22807026	1800	100	800	300	1500	5000	92	80	1640	20.5
21002	21	1	60	7	0	62	5	1	1	0	0.717148721	1.74000001	1	1.351851852	4	47	47	960	900	120	1000	0	2000	47	47	1280	1915	85	2000	2115	380	19.03715487	0	0	0	47	47	470	10	750	190	0	0	210	1470	17	17	320	18.8235302
21003	21	1	35	4	5	56.5	3	0	1	0	0.377780497	0.319999993	0	0	1	20	20	320	1750	100	0	0	400	120	20	600	2900	200	0	550	1700	18.8837367	0	0	0	83	83	1220	14.69879532	2400	200	2000	300	500	6400	136	73	1800	24.65753365
21004	21	1	30	3	0	83	6	0	0	0	-1.326635003	0.319999993	1	0	4	79	0	0	2900	700	5000	800	350	127	46	1380	7760	800	4500	2200	520	18.83307747	0	0	0	100	88	1450	16.47727203	3050	300	2000	1300	280	7930	119	99	2280	23.03030396
21005	21	1	34	6	3	110.5	2	0	0	0	1.219120026	7.510000229	1	5.214285714	3	147	15	240	3400	1400	4500	1000	1500	106	30	540	4400	3000	7000	4800	1500	18.63676275	0	0	0	147	15	210	14	7700	2000	5000	0	2000	20500	81	69	1750	25.36231804
21006	21	1	36	4	12	77.5	0	1	0	1	1.078799963	7.510000229	1	5.214285714	2	70	28	560	5200	1800	3750	0	2418.75	130	28	640	4200	1200	2400	3500	2500	18.58867684	0	0	0	84	28	400	14.28571415	2400	500	0	900	2500	6900	63	28	680	24.2857151
21007	21	1	40	5	0	64	6	0	0	0	0.692357123	7.510000229	1	3.041666667	4	59	20	320	1800	400	0	400	300	84	42	800	5100	800	0	1970	900	18.66784803	0	0	0	42	20	400	20	600	100	0	400	320	1420	58	22	480	21.81818199
21008	21	1	55	3	0	18	10	0	0	0	-0.432537585	0.810000002	1	1.351851852	4	14	0	0	580	350	0	200	250	42	14	320	1160	100	0	1000	480	18.55066928	0	0	0	14	14	120	8.571428299	730	150	0	0	90	1070	43	0	0	0
21009	21	1	25	3	5	53.25	6	0	0	0	0.310848773	1.74000001	1	3.041666667	3	37	0	0	200	400	2000	600	400	104	15	240	2500	1500	2000	364	2000	18.67842826	0	0	0	100	0	0	0	1020	400	0	1200	400	3820	93	36	960	26.66666603
21010	21	1	45	3	0	49	2	0	1	0	0.923931003	0.319999993	1	1.351851852	3	45	0	0	1710	300	1000	400	225	80	0	0	8700	1500	4500	2200	2400	18.55173917	0	0	0	90	0	0	0	1100	700	800	1400	650	5650	90	0	0	0
21011	21	1	42	5	0	48.5	1	0	0	0	-0.333841175	0.319999993	1	5.214285714	3	46	0	0	3400	200	2200	2070	600	46	46	540	3400	180	2300	2070	0	18.67388713	0	0	0	0	0	0	0	0	0	0	0	0	0	34	34	960	28.23529434
21012	21	1	31	4	5	39	4	0	0	0	0.479618639	7.510000229	0	3.041666667	3	34	8	120	1750	50	0	0	400	112	8	200	2820	600	0	500	1600	18.88566639	0	0	0	60	8	120	15	5000	2075	2000	1500	1100	15600	34	34	720	21.1764698
21013	21	1	55	2	5	80	6	0	1	0	-1.384988546	0.319999993	1	1.351851852	3	70	0	0	700	0	1400	0	260	70	70	2800	2610	120	4500	2000	680	18.61064366	0	0	0	70	70	990	14.14285755	800	150	1200	150	1350	4150	70	70	1790	25.5714283
21015	21	0	56	4	2	170	0	0	0	0	-0.047144257	7.510000229	1	0	3	105	0	0	8937.5	500	3500	0	665	248	63	1160	18415	2000	8000	5000	5000	18.51004806	0	0	0	141	0	0	0	3300	500	4000	1500	140	10940	179	103	2770	26.89320374
21017	21	1	25	3	5	14	5	0	0	0	-0.070886277	1.74000001	1	3.041666667	3	20	0	0	1270	380	0	200	150	40	0	0	2405	100	0	1000	850	18.55066928	0	0	0	10	10	200	20	280	60	0	0	0	490	23	23	680	29.56521797
22001	22	1	42	3	8	65	5	1	0	0	0.970555544	1.74000001	0	1.351851852	3	50	50	960	2300	1800	1750	520	0	60	50	1360	4250	0	3500	2500	388	20.96745429	1	0	1	50	50	1000	20	775	250	800	1500	0	4575	38	30	800	26.66666603
22002	22	1	35	5	0	90	2	1	0	0	1.683309317	0.319999993	0	0	3	12	12	120	350	0	0	0	50	100	48	880	4400	320	2100	2000	3288	21.09383077	1	0	1	76	0	0	0	800	300	1500	0	100	2700	95	48	1080	22.5
22003	22	1	30	4	5	80	5	0	1	0	0.427853167	7.510000229	1	3.041666667	3	60	60	960	1900	320	600	0	0	64	60	1480	3120	600	1200	3000	60	21.17349007	1	0	0	64	60	1200	20	500	0	1000	0	0	3000	64	60	1600	26.66666603
22004	22	1	55	5	6	66	0	0	0	0	0.81435883	1.74000001	1	0	3	55	0	0	1020	200	1400	550	385	55	55	1320	2000	260	2000	2750	0	21.01347181	1	0	1	55	41	480	11.70731735	1000	200	1800	550	200	4950	55	55	1000	18.18181801
22005	22	1	65	4	14	83	0	0	1	0	0.474990577	1.74000001	1	1.351851852	3	61	61	660	2200	500	1700	0	0	100	50	1134	4830	1500	2400	1400	0	21.42505941	1	0	1	47	36	360	10	2000	500	2100	600	700	6700	53	47	1000	21.27659607
22006	22	1	65	3	5	74	5	0	0	0	-0.037319131	0.319999993	1	0	2	56	20	480	2000	500	2000	0	400	86	36	1120	5680	2000	2500	2000	450	21.38469771	1	0	1	46	30	440	14.66666698	1800	120	2000	460	250	5480	102	46	880	19.13043404
22007	22	1	42	7	0	262	1	0	1	0	2.376645088	0.810000002	1	5.214285714	2	203	155	2790	5700	1800	4100	4276.25	1420	302	104	2288	15400	3000	8200	9000	2000	20.96788389	1	0	2	236	0	0	0	3800	450	5000	1200	1900	18350	203	203	4722	23.2610836
22008	22	1	60	5	5	91	5	0	0	0	0.830235541	7.510000229	1	0	2	63	63	1220	3300	1200	3000	0	330	63	63	1730	5500	1200	4000	5040	360	21.35241901	1	0	1	63	0	0	0	1500	150	0	550	0	3400	63	63	1625	25.79365158
22009	22	1	50	2	0	19.5	5	0	0	1	-1.869576693	7.510000229	1	0	3	17	17	500	1150	150	0	0	210	17	17	400	1950	200	0	800	200	21.51752749	1	0	2	17	11	180	16.36363602	650	200	0	180	100	1670	23	17	440	25.88235283
22010	22	1	32	3	0	80	4	0	0	0	0.81435883	1.74000001	1	3.041666667	4	60	60	1120	1900	300	400	0	0	64	60	1560	3020	700	400	3000	50	21.17218861	1	0	1	64	0	0	0	1500	150	0	1200	500	4950	64	64	1600	25
22011	22	1	47	4	0	51	4	0	0	0	0.3020491	7.510000229	1	1.351851852	4	46	46	900	1700	150	0	0	250	46	46	1120	2900	300	0	1456	320	21.42856794	1	0	2	60	60	880	14.66666698	1950	600	0	600	0	4950	60	60	1500	25
22012	22	1	42	3	0	92.5	4	0	1	0	0.55203712	1.74000001	1	3.041666667	4	76	46	900	3000	500	1000	1100	800	86	46	1400	6200	800	1200	3200	1850	21.34761928	1	0	0	96	56	1120	20	5800	1200	2500	2000	1200	14850	76	56	1600	28.5714283
22013	22	1	50	3	7	133	3	0	1	0	0.815782368	0.810000002	1	3.041666667	3	96	96	1800	2100	250	2000	0	450	129	96	2160	6500	600	3000	2800	1850	21.42954699	1	0	1	144	144	1600	11.11111069	2200	200	2500	600	465	9165	144	144	3500	24.30555534
22014	22	1	30	3	5	77	2	0	1	0	0.09168943	0.810000002	1	3.041666667	3	85	29	520	4200	800	1900	1500	2418.75	97	28	680	7600	1000	2400	1750	1800	21.55102583	1	0	1	98	0	0	0	2800	300	1500	2000	300	8300	69	69	1775	25.72463799
22015	22	1	40	4	0	32	3	0	0	0	-1.199664235	7.510000229	1	5.214285714	4	29	29	520	600	120	0	0	150	29	29	680	900	250	0	1200	192	22.91413568	1	0	1	29	29	440	15.17241383	500	65	0	400	0	1665	29	29	660	22.75862122
22016	22	1	35	5	6	93	4	1	1	1	1.330783248	1.74000001	1	0	3	48	42	640	1300	500	0	0	220	60	42	1240	3500	250	600	1500	0	21.46605301	1	0	1	66	42	480	11.4285717	5600	300	1600	820	800	10296	54	42	880	20.95238113
22017	22	1	65	6	9	102	5	1	1	0	0.190385818	1.74000001	1	3.041666667	3	62	62	800	3350	450	2500	3100	390	131	75	1760	6200	1000	3500	2810	0	14.53247333	1	0	0	0	0	0	0	0	0	0	0	0	0	6	6	120	20
22018	22	1	38	3	0	69	5	0	1	0	-0.048630569	0.319999993	1	1.351851852	3	34	34	400	1700	250	1600	0	225	81	34	760	8500	2000	3000	2500	300	21.53101201	1	0	0	57	46	520	11.30434799	4600	300	2500	600	0	10010	72	61	1400	22.95081902
22019	22	1	35	5	0	56	3	0	0	0	0.190385818	0.319999993	1	3.041666667	3	33	33	360	900	50	1400	0	210	59	39	1000	2900	800	2800	2250	315	21.43637606	1	0	3	43	43	420	9.76744175	2300	500	2000	2000	1500	9800	49	43	960	22.3255806
22020	22	1	35	3	5	58	3	0	0	1	0.632905543	0	1	0	4	52	52	650	1850	100	0	0	0	52	52	1400	2130	310	0	2100	660	21.50120271	1	0	1	88	52	860	16.53846169	1450	250	0	400	1200	4750	52	52	1100	21.15384674
23001	23	1	30	3	5	169	1	0	1	0	-0.890847147	0.319999993	1	1.351851852	3	165	165	2060	4512	700	0	1650	0	157	25	800	9700	400	0	1800	0	14.15123491	0	0	0	198	99	1440	14.54545498	6660	890	6800	2700	0	20050	99	99	2320	23.43434334
23002	23	1	36	4	9	88	4	0	0	0	1.232086897	7.510000229	1	5.214285714	3	84	15	320	2700	1800	0	1800	210	120	75	1780	4600	1200	3600	1800	0	14.0917056	0	0	0	105	75	1760	23.46666718	5300	650	9500	2300	0	21050	108	108	2880	26.66666603
23003	23	1	60	3	8	86	1	0	0	1	0.25883916	7.510000229	1	3.041666667	3	51	51	840	1700	150	0	0	440	91	51	2080	7700	350	0	1500	580	13.84343951	0	0	0	102	51	880	17.25490189	2430	600	4500	500	285	12315	51	51	1340	26.27450943
23004	23	1	35	4	0	71	0	1	0	0	0.81435883	0.810000002	1	1.351851852	4	66	66	960	1600	200	0	600	0	132	66	1640	3600	500	0	2950	0	13.84343951	0	0	0	132	66	1360	20.60606003	4000	700	9000	2100	2200	19600	66	66	2000	30.30303001
23005	23	1	28	4	5	53	4	0	0	0	1.067765594	7.510000229	0	0	3	45	45	880	1675	290	1800	0	0	60	45	1130	2200	300	3500	1800	0	14.03217973	0	0	0	45	45	430	9.555555344	1350	0	0	0	0	2550	45	45	1080	24
23006	23	0	50	3	0	152	3	1	1	0	1.028520823	7.510000229	1	1.351851852	4	132	132	2000	1700	300	1600	800	0	264	132	3160	7100	800	2400	8000	840	14.0917056	0	0	0	231	132	3200	24.24242401	4880	560	9000	1200	1000	23440	132	132	3480	26.36363602
23007	23	1	45	4	5	92	3	1	0	0	0.166643798	7.510000229	1	1.351851852	4	80	80	1280	1400	300	0	600	0	160	80	2260	5450	1000	0	2320	6000	13.73664571	0	0	0	33	0	0	0	3500	650	6000	1200	3975	17550	0	0	0	0
23009	23	1	35	5	5	74	4	0	0	1	0.730115592	7.510000229	1	0	3	22	22	780	780	90	0	0	90	44	22	820	950	150	0	250	500	14.14820509	0	0	0	50	22	250	11.36363602	1400	220	1800	200	75	4345	50	50	1150	23
23010	23	1	52	4	0	259	3	0	0	1	0.750163972	0.810000002	1	3.041666667	4	195	150	3020	3950	600	3500	3000	1280	32	32	720	1510	150	1200	800	1200	14.06942085	0	0	0	32	0	0	0	2170	200	800	200	0	3870	0	0	0	0
23011	23	1	60	3	3	103	3	0	0	0	0.35604924	0.810000002	1	0	3	90	90	1640	2800	200	1200	0	0	203	90	2250	8700	500	1200	1600	0	13.95942741	0	0	0	70	70	1290	18.4285717	2750	400	2200	800	0	7350	70	70	1320	18.8571434
23012	23	1	60	3	0	36	0	0	0	0	-1.523503304	7.510000229	1	8.111111111	3	27	27	400	1920	450	0	400	0	39	27	690	1440	200	0	1296	135	14.09480564	0	0	0	27	27	360	13.33333302	1200	0	0	300	0	1800	27	27	600	22.22222137
23014	23	1	28	6	12	401	0	1	1	0	-0.381073326	0.319999993	1	1.351851852	3	253.75	196.75	3241.25	6200	500	7000	1900	2418.75	350.125	235.625	5215	13700	550	8000	4950	750	14.13515686	0	0	0	261.5	190.125	3600	19.2523365	11987.5	2075	14000	5537.5	1200	38886.25	214	214	5260	24.57943916
23015	23	1	30	3	5	46	2	0	0	0	-0.320874304	7.510000229	1	5.214285714	3	36	36	400	900	60	0	800	150	36	36	720	1600	100	1200	800	165	13.95545502	0	0	0	36	36	460	12.77777767	1980	220	3200	1000	0	7600	36	36	820	22.77777863
23016	23	1	24	2	5	41.5	3	0	1	0	0.479618639	0.319999993	1	1.351851852	1	40	40	660	7004	210	0	0	275	80	40	840	2200	250	0	1300	385	14.10910797	0	0	0	26	13	240	18.46153831	2020	200	0	390	1000	4060	13	13	360	27.69230843
23017	23	1	28	2	0	63.5	0	0	1	0	0.595979691	7.510000229	1	3.041666667	1	62	62	1000	4300	400	0	0	0	103	62	1520	5200	500	0	1500	0	14.10910797	0	0	0	99	62	1015	16.37096786	3650	350	2400	1600	0	9300	62	62	1420	22.90322495
23018	23	1	24	4	7	109	1	0	1	0	1.217633724	7.510000229	1	3.041666667	1	85	85	1800	3050	300	0	0	375	138	69	1720	8335	2000	7500	3500	0	14.16905189	0	0	0	158	61	880	14.42622948	8000	1200	12000	3500	3975	35900	97	97	2600	26.80412292
24001	24	1	45	4	12	103	2	0	0	0	0.478132337	0.810000002	0	0.640350877	3	86	86	1800	6000	280	5000	1500	600	160	86	2440	7700	360	5000	2000	600	22.07233676	0	0	0	98	86	1642	19.0930233	3000	450	1000	700	0	6650	86	86	1850	21.5116272
24002	24	1	30	4	5	36	7	0	0	1	0.330643088	1.74000001	1	5.214285714	3	12	12	200	310	70	500	0	50	12	12	320	530	70	500	300	75	19.62602072	0	0	0	12	0	0	0	395	45	0	0	100	890	12	12	360	30
24003	24	1	40	4	0	75	1	1	0	0	-0.267923743	7.510000229	1	5.214285714	3	69	69	1160	2960	400	3000	0	300	138	69	1640	3900	600	4000	2000	210	22.17085529	0	0	0	42	0	0	0	2100	400	0	100	0	3700	42	42	1410	33.57143021
24004	24	1	50	6	5	98	1	1	0	0	0.828812003	7.510000229	1	1.351851852	4	86	86	1540	4600	400	3600	600	650	86	86	2280	5380	600	3000	2400	580	22.17871954	0	0	0	116	0	0	0	2900	450	2500	1500	0	9550	86	86	2310	26.860466
24005	24	1	38	5	6	91	8	0	0	1	0.204839021	0.319999993	0	0	1	81	81	1560	2250	1000	3500	2000	480	148	81	2190	10850	1600	4800	2800	550	22.02712849	0	0	0	139	0	0	0	2500	450	2000	1500	600	8550	113	113	3993	34.16290379
24006	24	1	40	4	1	176	7	1	0	0	1.329731941	7.510000229	1	1.351851852	4	138	138	3241.25	6680	1200	4000	0	555	138	138	3750	10080	1200	6000	3800	570	22.11469053	0	0	0	176	100	1820	18.20000076	5450	2000	3000	2400	1200	18050	138	138	3940	28.55072403
24007	24	1	40	4	0	52	4	1	0	0	0.81435883	7.510000229	0	3.041666667	3	48	48	960	2000	500	2000	600	600	96	48	1200	8700	680	5000	2200	700	22.13200787	0	0	0	48	0	0	0	600	85	2500	300	270	4905	48	48	960	20
24008	24	1	50	2	9	87	2	1	0	0	0.71566242	1.74000001	0	8.111111111	3	44	44	1120	1100	100	4000	1000	250	60	44	1040	1880	180	4000	1000	230	22.07125662	0	0	0	60	44	960	21.81818199	2100	400	2000	420	300	6420	44	44	1200	27.27272797
24009	24	1	40	5	5	87	6	1	0	0	0.717148721	7.510000229	0	1.351851852	3	50	50	880	3500	120	2000	1500	275	50	50	1360	3150	260	2000	1500	275	22.08942645	0	0	0	66	66	840	12.72727299	6200	400	3000	660	0	12108	34	34	760	22.35294151
24010	24	1	35	6	0	40	11	0	0	1	0.005369564	7.510000229	1	5.214285714	3	16	16	200	100	40	0	0	200	16	16	440	580	120	0	600	300	19.61544034	0	0	0	16	16	400	25	500	100	0	0	100	860	0	0	0	0
24011	24	1	36	4	5	36	4	0	0	1	0.478132337	0.319999993	1	0	1	32	32	600	2450	0	1600	350	200	32	32	960	2150	650	2500	700	250	22.13019234	0	0	0	32	16	200	12.5	1950	350	0	350	100	3250	16	16	480	30
24012	24	1	52	3	0	86	3	0	0	1	0.290131807	0	1	1.351851852	3	77	77	1900	2600	750	1500	0	150	84	77	2440	4700	750	3000	1700	480	22.16768096	0	0	0	86	77	920	11.94805241	6700	500	3000	922	0	13250	61	61	1200	19.67213058
24013	24	1	32	5	9	53	1	1	0	0	0.81435883	1.74000001	0	1.351851852	3	40	36	800	3880	400	900	1200	800	40	40	1320	2350	300	1200	1100	550	21.84550706	0	0	0	40	40	650	16.25	1110	120	0	300	0	2230	40	40	1340	33.5
24014	24	0	32	3	10	191	1	1	1	1	0.576828718	1.74000001	1	1.351851852	3	50	50	800	1835	90	1500	0	250	50	50	1200	2500	150	2500	700	1000	22.08348519	0	0	0	89	89	880	9.887639999	1600	100	0	0	0	1700	89	89	1120	12.58426952
24015	24	1	40	4	0	24	6	0	0	1	-0.813529432	1.74000001	0	18.25	3	16	16	160	750	70	800	300	100	32	16	400	3880	300	2200	600	1650	22.08318283	0	0	0	32	16	240	15	1420	480	1000	0	200	3900	16	16	480	30
24016	24	1	36	4	7	66	6	0	0	0	0.717148721	7.510000229	0	3.041666667	3	48	48	1080	1880	100	3500	1000	460	80	48	1300	4500	180	2000	1500	1040	22.11838726	0	0	0	54	54	640	11.85185146	2700	200	2100	120	0	6688	20	20	440	22
24017	24	1	30	4	6	35	1	1	1	1	0.286960155	7.510000229	1	1.351851852	3	20	12	220	540	45	400	0	75	46	25	740	2600	350	1000	1500	1050	22.34721786	0	0	0	33	0	0	0	6200	400	2000	100	0	9300	30.5	30.5	620	20.32786942
24018	24	1	32	12	10	163	5	1	0	1	1.378449917	1.74000001	1	1.351851852	1	143	143	2780	4380	1600	7000	720	480	191	143	4980	4600	1000	10000	1000	825	22.41140367	0	0	0	261.5	143	1960	13.70629406	11987.5	2075	8000	3120	3975	38886.25	143	143	3000	20.97902107
24019	24	1	40	4	3	46	1	1	0	0	1.332629561	0.319999993	1	3.041666667	3	42	42	720	1380	60	2000	1000	240	26	26	600	1160	100	1500	700	150	22.2344934	0	0	0	22	0	0	0	400	0	900	0	105	1405	22	22	720	32.72727203
24020	24	1	42	4	2	149	5	1	0	0	0.81435883	1.74000001	1	3.041666667	3	143	143	3241.25	8937.5	1800	5000	4276.25	0	204	143	3560	18415	3000	5000	4500	0	22.31908779	0	0	0	143	44	890	20.22727203	3950	450	5000	0	0	13690	274	143	4340	30.34964943
25001	25	1	41	4	5	110.5	2	1	0	1	0.728397429	7.510000229	1	8.111111111	3	7	7	190	1850	200	1000	400	74	49	24.5	680	3400	400	2250	1600	250	17.38925212	1	0	1	24.5	24.5	441	18	4300	0	2000	1000	70	7970	12	12	265	22.08333397
25002	25	1	70	2	0	34	4	0	0	0	1.204162121	0.810000002	1	8.111111111	4	30	30	800	700	150	800	0	0	30	30	960	850	300	600	1200	256	17.31120123	1	0	1	60	30	550	18.33333397	3600	300	6000	400	0	12300	30	30	940	31.33333397
25003	25	1	35	5	0	87	3	1	0	0	0.471194923	7.510000229	1	5.214285714	3	83	83	1640	2100	500	0	500	390	116	83	2600	3000	600	0	2500	1990	17.34051885	1	0	1	43	43	600	13.95348835	1300	300	3000	600	350	6750	45	45	720	16
25004	25	1	55	4	4	24	8	1	1	0	0.166874751	0.319999993	1	1.351851852	4	6	6	100	190	50	0	0	30	24	6	160	390	100	0	250	40	17.42668176	1	0	0	15	15	220	14.66666698	330	90	0	300	0	1220	15	15	420	28
25005	25	1	30	3	10	75	4	0	1	0	1.105465651	7.510000229	1	5.214285714	4	72	72	2720	2400	600	2000	700	480	144	72	1920	3300	600	3000	3600	4000	17.31120123	1	0	1	104	52	940	18.07692337	3400	500	8000	3000	2000	19400	52	52	1500	28.84615326
25006	25	1	38	3	15	15	4	1	1	0	1.105465651	7.510000229	1	0	4	10	10	240	230	100	400	0	0	20	10	320	280	150	700	240	95	17.31120123	1	0	1	10	10	200	20	240	50	800	0	100	1490	10	10	280	28
25007	25	1	30	3	3	34	4	0	0	0	1.330783248	7.510000229	1	0	3	20	0	0	1200	120	0	0	125	36	24	410	1835	500	600	1200	1100	17.43490901	1	0	0	32	20	320	16	1420	300	1200	360	1010	5450	20	20	400	20
25008	25	1	40	5	6	76	4	1	0	1	0.828812003	7.510000229	1	3.041666667	3	61	61	1160	5420	200	3520	2000	840	106.6999969	61	1280	7300	700	3100	2500	690	17.39571393	1	0	1	122	61	1080	17.70491791	2900	200	4000	800	1000	10700	61	61	1750	28.68852425
25009	25	1	37	5	0	42	6	1	0	0	0.828812003	7.510000229	1	5.214285714	3	16	16	360	450	50	0	0	0	48	32	880	1850	300	0	340	0	17.39058513	1	0	0	32	16	285	17.8125	3660	200	1200	1200	300	7010	16	16	352	22
25010	25	1	50	3	5	39	1	0	0	0	0.49258554	7.510000229	1	3.041666667	3	32	32	800	1450	300	0	0	225	64	32	440	5700	900	600	1500	1050	17.47064944	1	0	1	64	32	684	21.375	3000	300	6000	1000	220	12520	32	32	800	25
25011	25	1	28	6	5	98.5	3	0	0	0	2.523231506	1.74000001	1	0	3	82	68	1920	4780	350	0	0	850	160	68	2240	8450	1000	600	1500	1050	17.38291351	1	0	1	168	78	1040	13.33333302	6480	1300	4700	1100	1280	14860	90	78	1825	23.39743614
25012	25	1	34	4	9	78.5	2	1	0	0	-0.136015519	7.510000229	1	1.351851852	4	62	62	1200	2300	120	0	0	450	64	62	1180	3000	110	1200	1820	910	17.4346349	1	0	1	48	30	560	18.66666603	2850	300	1200	660	860	7800	67	66	1210	18.33333397
25013	25	1	40	7	0	68	4	0	1	0	0.59128195	1.74000001	1	5.214285714	3	60	60	1100	1600	200	600	1000	390	94	55	1600	4800	500	2500	5000	1800	17.40197141	1	0	1	102	60	1230	20.5	7900	1600	4800	1800	3975	23030	60	60	1190	19.83333397
25014	25	1	65	2	12	50	2	0	0	1	-1.813781857	7.510000229	1	0	3	47	15	320	1200	400	1200	800	0	62	47	1420	1600	300	1400	800	0	17.18526202	1	0	0	68	53	820	15.47169781	3190	670	3400	650	900	11010	53	53	1150	21.69811249
25015	25	1	55	5	9	70.19999695	2	1	0	1	0.620490432	7.510000229	1	3.041666667	3	58	58	1240	4300	200	2200	0	460	100	46	1560	5600	1000	10000	100	297	17.16096924	1	0	2	102	58	1300	22.41379356	7550	1700	6500	1800	3975	27050	58	58	1450	25
25016	25	1	26	3	9	104	1	1	0	0	-1.196258783	0.319999993	0	1.351851852	3	131	99	1440	1900	200	1800	0	420	191	66	1020	7600	1800	3500	2000	0	17.47064944	1	0	1	165	99	1800	18.18181801	4000	700	14000	800	600	25100	127	127	3230	25.43307114
25018	25	1	35	5	9	106	3	0	1	1	-0.099523015	7.510000229	1	18.25	2	98	0	0	5100	600	4000	930	850	108	98	2280	3400	500	4000	1860	2200	17.41325685	1	0	0	70	44	760	17.27272797	1420	250	3000	500	0	5970	70	70	1690	24.1428566
25019	25	1	26	6	14	140	4	1	1	0	1.219120026	0.319999993	1	1.351851852	3	131	131	3000	1600	200	1500	0	360	180	49	1400	6420	1400	7000	5500	640	16.9239233	1	0	2	164	131	2322	17.72519112	11987.5	650	7500	2250	800	25100	115	115	2530	22
25020	25	1	52	4	4	91	5	1	1	0	0.064519025	0.319999993	1	3.041666667	4	10	10	280	1275	100	0	0	75	10	10	400	3550	120	0	500	100	17.17923641	1	0	0	0	0	0	0	0	0	0	0	0	0	0	0	0	0
26001	26	1	50	3	5	65	3	1	1	0	1.011897206	0	1	0	3	57	57	1140	1700	500	1000	0	550	107	45	1310	2800	1000	2500	2000	6000	20.77022673	1	0	3	47	0	0	0	2200	300	800	660	0	5370	114	57	1750	30.70175362
26002	26	1	28	3	10	59	4	0	0	0	0.533927202	1.74000001	1	3.041666667	3	56	56	1180	1700	500	1200	0	390	80	56	1788	2800	500	1000	2000	2000	20.70339361	1	0	2	56	14	280	20	2175	220	1500	510	0	6085	90	56	1420	25.3571434
26003	26	1	32	4	6	52	6	0	1	0	-0.530849338	1.74000001	1	1.351851852	3	48	48	864	1300	400	800	0	490	96	32	960	2500	800	2000	1600	800	20.68738492	1	0	2	48	0	0	0	2350	220	800	720	0	5530	96	48	1120	23.33333397
26004	26	1	30	3	8	121	6	1	1	0	2.114959002	0.810000002	1	1.351851852	3	101	101	2800	8937.5	500	5000	3000	390	202	101	3480	8000	800	12000	3200	0	20.75082311	1	0	3	189	101	1380	13.66336632	11980	1200	8000	1200	3975	38886.25	110	84	1980	23.5714283
26005	26	1	38	7	8	271	1	0	1	0	1.774104476	0	1	0	3	253	196.75	3241.25	8937.5	1800	8000	3960	0	350.125	235.625	5215	18415	3000	15000	11500	2000	20.7355122	1	0	3	261.5	94	2300	24.46808434	7500	2075	10000	4400	700	25600	275.125	232.375	5853.75	34.16290379
26006	26	1	30	4	4	40	5	0	1	0	0.970555544	0.319999993	0	0	4	34	34	720	3200	500	1000	300	210	68	34	800	1300	220	1000	680	230	20.83125376	1	0	3	88	0	0	0	2200	800	2000	300	100	5900	54	54	1380	25.55555534
26007	26	1	28	3	8	34	4	0	1	0	0.871577263	1.74000001	1	0	4	32	32	640	2200	600	1300	200	150	64	32	800	2700	500	1200	900	150	20.83851747	1	0	2	64	32	450	14.0625	3800	1000	2000	990	3975	14714	32	32	750	23.4375
26008	26	1	30	3	5	46	6	0	1	0	0.830235541	7.510000229	1	0	4	28	28	360	2000	500	700	300	0	60	28	1200	3400	700	1200	1000	820	20.83089934	1	0	2	64	0	0	0	1350	240	0	800	490	4130	32	32	920	28.75
26010	26	1	45	2	0	56	5	0	1	0	-0.78653127	7.510000229	1	0	4	32	0	0	2100	600	1000	280	100	70	38	880	2500	600	2000	1500	340	20.83851747	1	0	3	70	0	0	0	1360	220	0	760	500	4040	38	38	1100	28.94736862
26011	26	1	28	2	8	40	3	0	0	0	0.233984798	0	1	0	3	24	0	0	860	250	1600	0	0	52	28	900	4170	700	2500	1600	0	20.73072079	1	0	3	56	0	0	0	1700	220	0	1100	300	5220	32	28	670	23.9285717
26012	26	1	35	4	5	85	1	0	0	0	1.053312421	0	1	0	3	73	24	240	1800	250	0	0	0	102	73	2590	4800	600	2000	2128	3500	20.8378925	1	0	2	102	14	400	26.92827892	5800	500	3000	1200	200	12700	106	106	3240	30.56603813
26013	26	1	28	3	0	13	3	0	1	0	0.890811384	7.510000229	1	3.041666667	3	9	0	0	300	100	0	0	80	18	9	360	1000	200	0	300	0	20.83641868	1	0	2	18	0	0	0	1100	200	0	120	250	2020	9	9	300	33.33333206
26014	26	1	32	5	0	112	11	1	0	0	0.448425442	0.810000002	0	3.041666667	3	96	96	1820	4700	200	2000	1500	0	192	96	2450	13550	600	2500	2500	1600	20.78696555	1	0	3	192	0	0	0	4800	350	200	1000	0	7550	112	96	1680	17.5
26015	26	1	32	6	4	161	5	0	0	0	1.011897206	0.810000002	1	3.041666667	3	157	157	2900	8937.5	1000	7000	1500	0	298	157	4600	18415	3000	12000	7000	2525	20.85031358	1	0	3	240	0	0	0	11987.5	600	4000	2800	0	27600	141	141	3510	24.89361763
26017	26	1	40	4	9	66	4	0	1	0	0.855700493	7.510000229	1	1.351851852	3	64	64	1200	3450	200	6000	4276.25	220	128	64	2000	4600	320	3800	2000	560	20.86929788	1	0	2	64	64	900	14.0625	11987.5	500	2000	0	480	31792	128	64	1450	22.65625
26018	26	1	34	4	0	34	2	0	1	1	0.755285919	1.74000001	0	3.041666667	3	32	16	320	1145	340	1000	480	250	48	32	640	2550	700	0	1600	3200	20.82687051	1	0	3	64	0	0	0	6100	500	2000	544	2400	12744	32	32	800	25
26019	26	1	28	4	4	18	5	0	0	0	-0.292562246	0.319999993	1	1.351851852	3	13	13	220	700	80	750	220	0	26	13	340	2535	120	1250	350	0	20.65916533	1	0	3	0	0	0	0	0	0	0	0	0	0	0	0	0	0
26020	26	1	30	3	6	30	5	1	1	0	-0.908317089	7.510000229	1	0	3	24	24	360	1010	120	2000	150	0	48	24	560	4020	280	2400	1208	250	20.89066358	1	0	3	48	24	330	13.75	550	200	800	400	3975	8486	24	24	570	23.75
27001	27	1	28	3	0	18	7	0	1	0	0.230241209	1.74000001	0	3.041666667	2	16	16	380	830	140	0	0	0	32	16	540	1750	280	0	650	800	18.54795921	0	0	0	16	16	320	20	800	230	0	300	0	1630	48	24	700	29.16666603
27002	27	0	35	3	0	28	7	1	0	0	-0.203227848	7.510000229	1	3.041666667	4	17	17	210	360	150	300	0	0	27	17	360	1660	250	1000	400	0	17.19445798	0	0	0	17	17	320	18.8235302	700	0	1200	0	0	2300	17	17	520	30.58823586
27003	27	1	32	4	0	22	9	0	0	0	-0.591179311	7.510000229	0	1.351851852	2	20	20	280	200	120	600	0	0	40	20	480	1620	170	600	1200	500	18.5332963	0	0	0	40	20	400	20	1570	220	0	500	0	2690	20	20	560	28
27004	27	1	55	3	6	58	2	0	1	0	-0.003567916	7.510000229	1	0	2	48	48	780	950	240	0	0	1400	96	48	1440	2975	1200	0	0	6000	18.52668977	0	0	0	64	32	450	14.0625	1500	300	0	700	0	3500	32	32	960	30
27005	27	1	60	9	0	47	8	1	1	0	0.66121757	1.74000001	1	5.214285714	3	24	24	420	830	120	180	0	500	38	24	600	2480	180	1500	670	0	18.57747234	0	0	0	24	0	0	0	1000	200	1500	0	0	3300	34	24	680	28.33333397
27006	27	1	40	4	5	23.5	0	0	1	1	0.75842768	1.74000001	1	5.214285714	2	20	20	520	450	120	500	0	500	40	20	600	1900	240	720	380	3000	18.53021189	0	0	0	34	20	370	18.5	850	300	0	600	0	2050	20	20	600	30
27007	27	1	43	4	5	41	4	0	1	0	0.231727511	0.319999993	1	1.351851852	4	34	34	622	1160	150	500	0	340	60	34	840	3900	500	250	3000	345	18.61875479	0	0	0	48	34	540	15.88235283	420	200	1200	1000	300	4120	67	67	1820	27.16417885
27008	27	1	48	2	0	40	5	1	1	1	0.757004082	0.319999993	1	1.351851852	3	32	32	540	1020	200	850	0	360	45	32	770	3060	350	1750	1100	700	17.6249229	0	0	0	32	32	320	10	800	200	2000	0	400	3800	32	32	640	20
27009	27	1	42	5	9	109	4	1	1	0	1.231050611	0	1	0	3	30	30	600	850	200	500	0	0	60	30	800	1700	200	1000	1350	0	17.49572526	0	0	0	68	68	860	12.64705849	2000	0	3000	0	320	7320	10	10	160	16
27010	27	1	56	3	0	62	7	1	0	0	0.898747683	1.74000001	1	1.351851852	1	24	24	400	1900	0	1200	600	0	114	24	580	4675	700	2500	2300	2650	17.56083189	0	0	0	74	58	820	14.13793087	1450	120	1000	406	300	4476	58	58	1540	26.55172348
27012	27	1	40	5	0	43	6	0	1	0	1.032504916	1.74000001	1	0	3	33	33	594	900	200	800	0	450	33	33	924	950	250	500	600	315	17.66680614	0	0	0	15	15	160	10.66666698	370	30	0	0	90	640	0	0	0	0
27013	27	1	26	3	9	42	3	0	0	1	-0.310164601	1.74000001	1	1.351851852	3	35	35	480	1270	0	1000	0	0	70	35	1040	3350	250	1500	750	0	17.54845541	0	0	0	58	35	440	12.5714283	3500	400	2100	500	1200	8600	35	35	800	22.8571434
27014	27	1	30	4	10	36	5	1	1	0	0.51947403	7.510000229	1	0	3	30	30	480	250	0	350	0	0	60	30	800	3600	300	2800	1000	1100	18.43972957	0	0	0	60	0	0	0	4600	150	2000	450	320	8120	30	30	800	26.66666603
27015	27	1	27	5	0	9	1	1	1	0	0.246180713	7.510000229	1	0	4	6	6	160	380	120	0	0	60	12	6	240	1020	300	0	700	80	18.60916752	0	0	0	26	6	240	26.92827892	1500	200	0	500	400	3000	20	20	560	28
27016	27	1	48	3	6	48	3	0	0	0	0.358146131	7.510000229	1	1.351851852	3	32	32	560	300	0	0	0	150	64	20	480	4250	1500	1000	1500	800	18.46864257	0	0	0	36	36	430	11.94444466	800	200	1200	0	0	3280	36	36	790	21.94444466
27018	27	1	28	3	7	40	5	1	1	0	-0.089983501	7.510000229	0	5.214285714	4	33	0	0	1120	0	1000	100	200	66	33	5215	3250	740	3500	1500	2500	18.38498768	0	0	0	33	33	465	14.090909	800	250	1500	600	450	4680	0	0	0	0
27019	27	1	32	5	9	33	3	1	0	0	0.893049061	0.810000002	1	1.351851852	3	25	25	390	660	220	1250	0	0	25	25	600	1860	150	1500	800	0	17.62735978	0	0	0	20	20	320	16	395	80	500	140	100	1635	20	20	500	25
28001	28	1	45	5	6	95	5	1	0	0	1.37212503	0.319999993	1	0	3	77	77	1622	2000	450	3000	0	510	147	76	2340	7375	875	10000	3080	0	19.87294092	1	0	5	154	0	0	0	4500	450	600	1500	0	8850	77	77	2440	31.68831253
28002	28	1	48	5	5	142.5	4	1	1	0	0.61817044	1.74000001	1	0	3	86	86	1680	900	0	3000	0	0	175	86	2240	8800	1300	3000	3244	2400	19.92906371	1	0	10	74	0	0	0	3200	800	4000	500	0	10350	38	30	800	26.66666603
28003	28	1	27	5	2	48	5	0	0	0	-0.27804628	1.74000001	1	8.111111111	3	32	32	800	3800	530	0	400	0	70	32	1080	7200	700	0	1900	1500	20.04571938	1	0	2	67	0	0	0	2900	450	0	350	0	4550	25	25	596	23.84000015
28004	28	1	50	7	0	89	12	1	0	0	0.758490384	7.510000229	1	0	3	80	80	1500	600	0	2250	400	0	160	80	1840	5490	600	14660	2400	1250	20.06949041	1	0	13	104	0	0	0	2100	400	4000	300	0	7600	92	92	2320	25.21739197
28005	28	1	55	8	8	211	3	1	1	0	0.674247205	1.74000001	0	0	4	192	107	2400	4050	500	6000	0	0	350.125	180	5215	14530	3000	7000	2550	0	19.85841805	1	0	5	261.5	0	0	0	8000	750	3000	4500	0	21250	186	186	4980	26.77419281
28006	28	1	50	6	0	144	5	0	1	0	1.357671738	1.74000001	1	1.351851852	3	117	49	1078	3250	1800	0	0	600	262	139	3796	6000	1000	2000	4000	6000	19.98717601	1	0	20	177	0	0	0	11987.5	1010	4000	450	3975	29360	139	139	3760	27.05035973
28007	28	1	40	3	0	53	10	0	0	0	0.380730361	1.74000001	1	1.351851852	4	49	49	784	1600	200	800	0	650	98	49	1305	2800	1200	1200	1400	4000	20.0559277	1	0	1	75	0	0	0	1800	800	2500	400	300	6800	39	39	1180	30.2564106
28008	28	1	40	4	0	119	2	1	1	0	1.260461688	1.74000001	1	0	3	109	109	1962	1950	300	1000	0	0	180	109	3052	15700	1000	5000	2400	0	19.99387553	1	0	5	184	58	720	12.41379356	11987.5	600	5000	400	3000	25090	121	121	2440	20.16528893
28009	28	1	34	5	10	39	7	0	0	0	0.325239211	7.510000229	1	0	4	36	36	720	825	100	600	0	0	72	36	880	3775	600	500	1000	0	19.88650493	1	0	12	72	0	0	0	1550	100	1000	160	120	3930	36	36	800	22.22222137
28010	28	1	50	6	10	126	11	1	1	0	-0.739108145	1.74000001	1	0.640350877	3	114	114	1610	2950	1600	7500	0	350	223	109	2840	18415	1900	1800	3450	1100	20.05450626	1	0	15	159	0	0	0	2025	360	2000	2250	1000	11085	87	72	1800	25
28011	28	1	33	3	9	50.5	2	0	1	0	1.316330075	0.810000002	1	3.041666667	3	45	40	760	2000	300	1000	200	200	90	40	1000	6700	600	2000	1600	600	19.87291328	1	0	1	40	0	0	0	1700	300	700	400	0	3900	90	40	1240	31
28012	28	1	32	5	2	51	6	1	1	1	0.560088754	7.510000229	1	0	3	48	48	1200	2200	600	1500	400	0	80	48	1360	6400	3000	3000	1500	0	20.05411732	1	0	3	80	0	0	0	2200	500	800	250	200	4350	80	80	1820	22.75
28013	28	1	49	4	12	133	5	0	1	0	1.4151721	1.74000001	1	12.16666667	3	83	83	1525	1780	600	2000	300	1500	158	85	2480	10600	1000	6000	3100	1000	19.9316834	1	0	5	131	0	0	0	1830	360	2100	3000	1200	12490	103	99	2400	24.24242401
28014	28	1	35	4	16	140	1	0	0	0	1.159291625	1.74000001	1	0	3	130	130	2320	8937.5	1800	1000	4276.25	880	248	144	3940	16000	3000	10000	8000	880	19.92443237	1	0	0	14	0	0	0	11987.5	1000	12000	2000	2000	35000	131	122	4280	34.16290379
28015	28	1	28	5	4	83	5	1	1	0	0.733698785	1.74000001	0	1.351851852	3	68	68	1280	3800	600	0	320	0	136	68	1980	7460	800	8400	2168	340	19.97409096	1	0	1	68	0	0	0	1800	300	1200	680	0	4680	136	68	2040	30
28016	28	1	48	5	8	115	2	0	0	0	0.448425442	7.510000229	1	3.041666667	4	110	110	2086	3000	500	1200	0	0	209	110	2788	6300	1000	1200	4200	500	19.95011159	1	0	0	110	39	640	16.41025734	4350	800	3000	880	350	12680	129	51	1460	28.62745094
28017	28	1	45	4	10	60	0	0	1	0	0.51947403	7.510000229	0	0	3	36	36	640	400	200	2000	1800	100	72	36	1120	2450	500	8050	960	150	19.78370051	1	0	0	18	0	0	0	650	220	1000	0	0	2170	36	18	600	33.33333206
28018	28	1	36	4	14	38	0	0	1	0	0.520960331	7.510000229	0	0	3	33	33	800	1820	300	2500	165	550	66	33	800	3850	500	3300	1200	1100	19.95011159	1	0	1	33	0	0	0	1850	300	1500	400	0	4850	66	33	880	26.66666603
28019	28	1	50	2	4	125	5	0	1	0	0.461558849	0.810000002	1	3.041666667	3	121	121	2260	2450	200	2300	0	0	121	121	3360	2850	500	2000	2783	0	19.97543042	1	0	0	121	61	1200	19.67213058	4250	700	6000	1164	0	14298	204	102	2680	26.27450943
28020	28	1	28	3	9	39	2	0	1	0	0.746357262	1.74000001	1	1.351851852	4	36	36	660	900	200	900	180	175	72	36	800	3700	600	1600	1080	280	20.06265332	1	0	3	36	0	0	0	1000	180	1200	360	0	3604	88	52	1300	25
28021	28	1	33	5	0	104	0	0	0	0	-0.551231086	1.74000001	1	3.041666667	3	78	78	1218	2070	500	300	0	0	152	88	1824	3400	400	3000	11500	0	19.92194699	1	0	0	100	88	1200	13.63636398	2550	550	3000	450	216	8526	140	100	2100	21
28022	28	1	34	5	3	66	0	0	1	0	0.830908895	7.510000229	1	0	3	42	16	360	1050	110	0	160	0	61.5	37.5	1134	3420	830	0	1800	250	19.89628785	1	0	0	48	0	0	0	950	250	0	600	200	2800	62	24	860	34.16290379
28023	28	1	32	5	0	68	0	1	1	0	0.32893759	7.510000229	1	0.640350877	2	40	40	1020	1600	200	1200	700	0	84	40	1320	3750	500	1800	1840	0	19.89026372	1	0	0	80	0	0	0	6300	300	1800	0	0	9500	44	44	880	20
30001	30	1	28	3	10	39	1	0	1	0	0.674247205	7.510000229	1	3.041666667	2	35	35	710	1000	500	800	0	450	51	35	880	1500	250	800	1600	1500	20.83158592	0	0	0	14	14	200	14.28571415	480	100	800	100	0	1816	14	14	350	25
30002	30	1	35	4	0	71	1	1	0	0	-0.041925404	7.510000229	0	8.111111111	4	68	68	1840	2700	300	1200	250	370	78	68	1500	4300	500	2200	600	0	20.45616816	0	0	0	24	0	0	0	655	80	750	360	200	3005	60	30	916	30.53333282
30003	30	1	27	3	9	12	1	1	0	1	0.772943616	0	1	0	3	9	9	180	400	200	0	300	225	9	9	300	840	300	0	400	0	20.35498478	0	0	0	6	6	80	13.33333302	380	40	0	100	0	664	6	6	158	26.33333397
30004	30	1	35	4	3	36.5	5	0	1	0	0.511210322	7.510000229	1	3.041666667	4	28	28	640	600	200	1200	0	280	56	28	1080	4290	1000	1800	980	3430	20.097191	0	0	0	28	0	0	0	525	75	1500	560	0	3500	0	0	0	0
30005	30	1	40	3	0	107	7	0	0	0	0.489443779	7.510000229	1	3.041666667	1	88	88	2360	7200	700	5000	0	770	176	88	2700	13600	1600	1700	4000	1030	20.58983734	0	0	0	88	88	1700	19.31818199	3700	1000	2000	700	400	8800	72	72	2450	34.02777863
30006	30	1	30	7	10	83	3	0	1	0	1.053312421	7.510000229	1	3.041666667	4	63	63	620	480	300	1200	0	300	63	63	1140	1420	200	600	1260	200	20.41153704	0	0	0	0	0	0	0	0	0	0	0	0	0	5	5	130	26
30007	30	1	25	4	8	31	1	0	0	1	-1.271839023	1.74000001	1	0	3	15	15	200	600	150	0	400	200	15	15	120	1200	150	0	400	120	20.40057926	0	0	0	30	15	185	12.33333302	3000	1200	500	1000	375	7075	15	15	370	24.66666603
30008	30	1	42	5	6	96	2	1	1	1	1.232086897	0	1	0	3	73	73	1320	8000	350	3000	3000	0	152	89	1960	11500	590	3500	5000	0	20.44320514	0	0	0	89	0	0	0	1580	400	800	1200	0	5980	157	102	2600	25.49019623
30009	30	1	30	5	0	66	1	0	1	1	-0.319450736	0	1	5.214285714	3	50	50	920	1200	140	0	0	280	86	50	1280	5000	200	0	700	1460	20.27435347	0	0	0	50	50	1160	23.20000076	2200	210	2000	1200	0	7110	100	50	1660	33.20000076
30010	30	1	30	5	0	16	2	0	1	0	0.59128195	7.510000229	1	0	3	10	10	200	300	150	0	600	140	10	10	225	380	100	0	400	160	20.35498478	0	0	0	10	10	160	16	500	0	600	200	0	1600	10	10	360	34.16290379
30011	30	1	35	4	8	50	5	0	1	0	1.011897206	7.510000229	1	0	3	40	40	560	1030	150	0	0	480	40	40	1000	1050	200	0	1200	500	20.45503879	0	0	0	40	40	820	20.5	1700	200	2000	800	0	5600	40	40	1420	34.16290379
30012	30	1	55	4	4	37	4	0	1	0	0.539134502	0	1	0	3	28	0	0	2000	200	1000	0	650	28	28	920	2000	300	1000	2000	320	20.42763134	0	0	0	25	0	0	0	2600	150	1000	0	0	4350	64	48	667	13.89583302
30013	30	1	48	5	0	65	4	0	0	0	-0.351506293	1.74000001	1	3.041666667	1	40	40	960	350	300	1800	0	380	80	40	1120	4100	2175	3500	1080	400	20.59844151	0	0	0	40	40	720	18	800	100	1000	300	0	2700	40	40	960	24
30014	30	1	35	5	9	64	5	0	0	0	0.717148721	0.810000002	1	0	4	58	38	840	2950	500	2000	300	280	95	31	1080	9900	1000	5000	3000	600	20.51314739	0	0	0	80	41	570	13.90243912	2000	900	1300	240	0	5140	62	33	600	18.18181801
30015	30	1	50	5	5	69	5	0	1	0	0.711744845	1.74000001	1	0	1	64	64	800	750	0	6500	400	800	64	64	960	2850	500	7500	1700	700	20.43310314	0	0	0	64	16	280	17.5	1200	150	3000	1000	325	6675	64	64	1700	26.5625
30016	30	1	30	5	2	9	5	0	0	0	0.533927202	1.74000001	0	8.111111111	4	5	5	80	460	100	0	100	80	5	5	120	340	100	0	200	0	20.43470596	0	0	0	10	0	0	0	350	150	600	150	50	1500	10	10	400	34.16290379
30017	30	1	36	3	3	51	4	0	0	0	-0.455536395	0.810000002	1	1.351851852	4	32	22	420	470	250	1200	0	0	76	38	1200	10000	1200	5000	2200	0	20.47383714	0	0	0	82	30	480	16	2700	400	1300	480	180	6310	56	40	800	20
30018	30	1	43	3	8	118	5	1	0	0	1.248398542	7.510000229	1	3.041666667	1	84	84	1420	3000	1000	2000	0	0	85	85	2520	5500	1000	4000	1500	0	20.39680218	0	0	0	97	97	1340	13.8144331	5000	800	6000	1000	0	14740	97	97	2425	25
30020	30	1	30	8	3	69	5	1	1	0	0.206262589	0	0	0	3	64	64	1600	1500	500	250	0	0	96	64	1960	3200	500	500	1500	0	20.45166397	0	0	0	128	32	800	25	3100	800	1800	800	0	7780	128	96	3000	31.25
31001	31	1	65	8	9	350	4	1	1	0	3.198868275	0.319999993	1	1.351851852	3	253.75	196.75	3241.25	8937.5	1800	8000	300	2418.75	350.125	235.625	5215	18415	1500	15000	11000	3610	19.71369157	1	0	20	138	42	1200	26.92827892	2950	400	3000	0	640	9690	138	90	2600	28.88888931
31002	31	1	60	5	9	64	2	0	0	0	0.255748272	7.510000229	1	1.351851852	2	49	28	380	1130	320	800	1200	0	77	36	940	4310	500	2500	1850	0	19.31633227	1	0	3	40	0	0	0	7000	800	1200	600	200	10400	46	26	340	13.07692337
31003	31	1	42	7	0	158	4	1	1	0	0.823127925	7.510000229	1	0	3	114	114	2185	4600	0	4500	1800	0	210	106	2980	15800	2700	14000	6500	2300	19.73834534	1	0	0	218	6	160	26.66666603	9000	2075	5000	3000	0	26000	146	146	3940	26.98630142
31004	31	1	40	6	10	95	5	1	1	0	0.898747683	7.510000229	1	1.351851852	3	27	27	620	875	120	6500	385	0	89	47	570	3350	250	7000	1250	2800	19.71277135	1	0	20	46	39	780	20	1200	250	1500	390	0	4510	78	39	960	24.61538506
31005	31	1	30	3	5	14	4	0	0	0	-0.233507514	1.74000001	1	0	3	8	8	40	450	100	0	0	100	8	8	160	250	100	0	240	100	19.77255138	1	0	0	8	8	160	20	185	50	0	0	40	475	0	0	0	0
31006	31	1	33	2	16	81	3	1	1	0	1.37130785	7.510000229	1	1.351851852	4	71	71	1640	2550	280	3200	700	462	110	64	1460	4000	480	6000	3200	0	18.7997071	1	0	0	71	71	1000	14.08450699	3000	500	3000	0	0	8630	71	71	1660	23.38028145
31009	31	1	60	5	9	177	3	1	0	0	0.972652435	0.319999993	1	3.041666667	3	119	119	1880	8937.5	1000	2500	2000	0	292	123	3740	18415	2000	9000	7000	2480	18.95565657	1	0	4	174	56	1290	23.0357151	4100	600	2200	1500	280	11180	110	110	3360	30.54545403
31010	31	1	38	5	0	55	3	0	0	0	0.56832844	7.510000229	1	3.041666667	3	52	38	1200	2310	280	0	580	720	93	38	880	5025	1500	1200	3600	1200	19.41552813	1	0	3	81	0	0	0	5100	300	0	900	790	8190	52	43	860	20
31011	31	1	28	3	5	53	4	0	1	0	-0.055126902	1.74000001	1	0	3	8	8	100	40	70	0	0	100	40	40	620	1060	195	400	670	700	18.94946671	1	0	4	63	0	0	0	1400	300	1200	1400	0	5300	40	40	1160	29
31012	31	1	54	4	3	48	5	0	1	0	0.758490384	1.74000001	1	0	3	26	26	440	595	80	0	500	0	68	16	320	5050	400	0	1200	1500	19.05901448	1	0	4	56	0	0	0	5900	200	0	1100	0	8100	30	26	600	23.07692337
31013	31	1	34	6	3	48	4	0	0	0	-0.867163181	0.810000002	1	0	3	29	29	490	1400	0	0	200	240	67	29	720	2400	340	0	450	0	18.54215463	1	0	3	54	29	460	15.86206913	2500	450	1000	1400	0	6550	29	29	950	32.75862122
31014	31	1	30	6	5	43	4	0	1	0	-0.373545617	1.74000001	1	0	4	21	21	300	1800	500	2000	0	90	21	21	320	2200	500	2000	3000	160	19.4015282	1	0	4	21	21	420	20	425	150	1000	210	120	2535	21	21	600	28.5714283
31015	31	1	48	4	3	39	5	0	0	0	0.61817044	1.74000001	0	0	3	34	34	520	950	150	500	300	0	24	24	420	1050	140	1210	1000	0	18.38750857	1	0	1	24	24	480	20	900	0	400	240	140	2280	24	24	640	26.66666603
31016	31	1	35	6	5	35	4	0	0	0	0.945129633	7.510000229	1	3.041666667	2	24	24	440	650	120	2100	300	300	48	24	480	2320	210	5200	920	1200	19.41388802	1	0	3	24	24	480	20	750	250	1800	288	0	3808	24	24	800	33.33333206
31017	31	1	30	6	8	38	9	0	1	0	0.39223367	0.319999993	1	0	4	32	32	430	2300	500	3500	0	150	44	32	680	2800	200	3000	2000	240	19.3128166	1	0	20	62	0	0	0	2400	450	1000	500	0	5850	32	32	930	29.0625
31018	31	1	29	5	10	92	2	0	1	0	0.532490909	7.510000229	1	0	4	43	43	650	750	500	2000	400	1050	72	43	960	3750	280	4100	1870	2100	19.7830621	1	0	4	49	39	480	12.30769253	5000	300	2000	900	750	9600	39	39	780	20
31019	31	1	35	4	3	39	4	0	0	0	-0.274158806	7.510000229	0	0.915770609	3	33	33	440	700	150	900	200	300	58	33	1120	3300	250	900	1490	500	19.08147133	1	0	1	33	0	0	0	5400	200	0	300	0	6800	33	33	760	23.03030396
31020	31	1	15	3	5	15	5	0	0	0	-0.793637037	7.510000229	1	0	3	6	6	110	300	0	250	0	160	12	3	55	280	0	250	295	150	19.02273999	1	0	2	42	39	560	14.35897446	3200	100	0	200	300	4650	39	0	0	0
32001	32	1	50	7	10	379	2	1	1	0	0.997444034	7.510000229	1	0	2	253.75	196.75	3241.25	8937.5	1200	8000	4276.25	0	350.125	235.625	5215	18415	2800	15000	11500	0	18.20733001	1	1	0	261.5	132	1880	14.24242401	11987.5	1500	14000	1000	1600	38886.25	275.125	232.375	5853.75	24.77528
32002	32	0	46	6	0	43	0	1	0	0	0.61817044	7.510000229	0	0	3	40	40	750	1950	150	1250	500	0	68	40	1205	5200	250	2250	1200	0	18.27010693	1	1	0	80	40	580	14.5	1530	400	1500	1600	1000	7680	35	35	880	25.1428566
32003	32	1	48	5	9	76	3	1	1	0	0.632623613	1.74000001	1	3.041666667	4	15	15	280	560	150	600	0	200	131	73	1480	5750	1200	4000	4000	6000	18.50182326	1	1	1	73	73	1346	18.4383564	2900	500	2400	775	136	9211	215	117	3510	30
32004	32	1	35	3	2	74	6	0	0	0	-0.527346611	0	0	0	3	64	64	560	2150	250	1000	0	1500	96	64	1280	2150	250	1600	1792	350	18.40899132	1	1	1	96	0	0	0	1200	320	2000	1600	1020	9212	64	64	1680	26.25
32005	32	1	32	7	1	76.5	4	1	1	0	1.272674203	0.810000002	1	1.351851852	3	55.5	55.5	2573	1200	200	1600	800	0	95	55.5	1820	2410	1000	3750	1800	0	18.28141481	1	1	1	91.5	33	670	20.30303001	4000	500	700	500	500	8200	91.5	91.5	3010	32.89617538
32006	32	1	46	6	0	170	2	1	1	0	1.956821203	7.510000229	1	12.16666667	3	156	156	2180	5200	500	7000	0	470	252	156	3860	8400	660	6000	3600	800	18.27296566	1	1	1	235	119	2290	19.24369812	4500	450	3000	1250	1120	11320	156	156	4200	26.92307663
32007	32	1	33	4	2	104	5	0	1	0	0.38502875	7.510000229	1	0	2	96	96	1440	4500	1000	3000	300	286	96	96	2880	6200	700	2000	2500	420	18.19795752	1	1	0	96	96	1720	17.91666603	1750	300	3000	1800	0	8250	141	96	2920	30.41666603
32008	32	1	70	3	0	40.5	8	0	0	0	-0.812530577	0.810000002	1	3.041666667	3	32	32	640	1170	0	1200	0	0	64	32	1000	4100	200	2800	500	500	18.41704507	1	1	0	44	0	0	0	700	130	0	250	400	1830	12	12	400	33.33333206
32010	32	1	55	8	0	198	5	1	1	0	1.499415398	7.510000229	1	3.041666667	2	157	0	0	7800	1500	0	3000	800	324	157	4160	18415	1200	15000	9000	2500	18.3969358	1	1	1	242	0	0	0	8000	1500	7000	3000	0	21500	275.125	232	5853.75	28.10344887
32011	32	1	45	4	2	232	4	0	1	0	0.227069557	7.510000229	0	1.351851852	2	173	173	3241.25	8000	600	8000	0	900	234	188	4120	13100	1600	15000	11500	5300	18.24731352	1	1	0	237	90	1080	12	5500	800	6000	1700	1200	16400	164	164	3280	20
32012	32	1	46	6	0	81	2	0	0	0	-1.443678141	1.74000001	1	0	4	79	79	1165	4200	200	2500	1050	810	114	79	1840	4700	350	9000	1800	1250	18.2751031	1	1	1	75	55	995	18.09090996	850	350	2000	975	360	6355	65	65	1635	25.15384674
32013	32	1	50	3	0	40	5	0	0	1	-0.188679889	0.810000002	1	3.041666667	4	26	26	580	1500	100	0	300	320	52	26	760	7000	400	2250	1500	280	18.17177843	1	1	1	90	45	520	11.55555534	1800	0	1500	300	300	4300	59	59	1360	23.05084801
32014	32	1	25	5	8	88	8	0	0	0	-0.05354584	0.319999993	0	3.041666667	3	69	69	1100	3200	300	3000	700	600	102	69	1480	6300	1000	7000	2400	2500	18.32098279	1	1	0	98	33	560	16.96969604	3300	300	2500	1550	0	9050	67	67	1050	15.67164135
32015	32	1	26	4	0	23	5	0	0	0	-1.389428854	0.319999993	0	0	3	19	19	480	480	130	2500	0	300	19	19	560	840	100	2000	1500	0	18.26051889	1	1	2	14	14	280	20	620	120	0	400	0	1440	38	19	560	29.47368431
32016	32	1	22	2	5	14	1	0	0	0	-1.038451791	1.74000001	1	1.351851852	3	10	10	280	120	100	250	0	0	20	10	400	1060	250	500	600	0	18.23781073	1	1	0	10	10	110	11	280	100	0	0	0	630	20	10	240	24
32017	32	1	45	4	8	124	2	1	1	0	0.757004082	1.74000001	1	9.954545455	3	95	89	1710	3430	500	3450	0	434	182	95	2040	9690	800	8000	3850	0	18.30625152	1	1	0	89	89	1179	13.24719143	3200	600	3000	0	0	9460	169	98	2305	23.52040863
32018	32	1	28	5	5	42	1	0	0	0	-0.333841175	0.319999993	0	1.351851852	4	30	30	600	800	200	2000	0	150	49	30	660	1660	250	3500	1380	340	18.18989584	1	1	1	65	38	620	16.31579018	2500	450	800	570	0	4920	38	38	820	21.57894707
32019	32	1	46	5	0	94	0	0	0	0	0.20335272	7.510000229	1	3.041666667	3	30	0	0	500	150	2400	0	0	150	90	2000	18415	1300	5000	1200	6000	18.28705294	1	1	0	150	0	0	0	10400	700	4500	1200	900	18660	90	90	2350	26.11111069
32020	32	1	60	3	5	103	5	0	0	0	-1.244668603	0	1	0	3	51	38	740	1000	120	0	0	400	125	91	2560	2000	500	3600	3050	580	18.29692185	1	1	2	91	84	1350	16.0714283	6000	300	1900	900	1600	11900	91	91	1900	20.87912178
33002	33	1	38	6	8	89	7	0	0	0	1.067765594	0.319999993	1	0	2	14	14	280	1000	80	800	140	80	40	14	480	1900	1000	800	400	120	21.23826187	1	0	1	130	40	1120	26.92827892	5500	1000	2000	300	400	10000	60	50	1600	32
33004	33	1	47	5	0	65	0	0	0	0	0.295814037	0.319999993	1	6.551282051	3	12	12	280	600	140	0	150	0	58	12	360	850	300	0	700	3000	21.30415942	1	0	1	29	12	240	20	350	350	400	144	200	1804	41	12	320	26.66666603
33005	33	1	50	5	9	72	10	1	0	0	0.956102371	7.510000229	1	3.041666667	1	54	54	1040	2010	250	7000	0	300	100	68	1860	6420	600	10000	2500	2000	21.39912256	1	0	2	54	32	640	20	1625	500	5000	500	0	9125	114	64	2180	34.0625
33006	33	1	25	3	6	74	0	0	1	0	0.73153919	0	1	1.351851852	2	64	0	0	1325	200	5600	500	400	64	64	1160	2210	250	580	1700	800	21.41372784	1	0	1	64	0	0	0	1400	200	2000	640	400	6440	16	16	400	25
33007	33	1	43	4	0	76	0	1	1	0	-0.474161178	1.74000001	1	0	3	72	72	1380	2500	200	3000	720	0	72	40	1520	800	200	0	1080	0	21.28118906	1	0	1	128	0	0	0	5600	800	2000	1500	45	11545	72	72	2480	34.16290379
33008	33	1	49	2	4	56	1	1	0	0	1.217633724	1.74000001	1	0	3	48	48	800	5000	200	3000	480	0	96	48	1200	1000	500	4000	1296	0	21.3048093	1	0	0	96	0	0	0	5650	350	2000	700	3500	14600	48	48	1440	30
33009	33	1	40	4	14	66	3	0	0	0	0.855700493	0.810000002	0	3.041666667	3	32	32	540	2200	100	0	1000	385	32	32	1000	2200	200	2600	850	420	21.11047035	1	0	2	32	32	460	14.375	1000	120	1200	300	0	3570	32	32	860	26.875
33010	33	1	40	9	7	121	0	1	1	0	1.391984224	0.319999993	1	3.041666667	3	108	108	1570	3375	1400	4000	500	950	108	108	4280	6200	1760	7000	600	1450	21.11961056	1	0	2	90	0	0	0	6100	550	5000	200	200	15250	108	108	2130	19.72222137
33011	33	1	28	3	10	35	1	0	1	0	0.033372901	1.74000001	1	3.041666667	3	32	32	640	1000	500	0	0	450	64	32	960	2400	1000	1500	0	5000	21.29775128	1	0	1	94	47	660	14.04255295	7840	400	3000	660	3975	20420	47	47	1140	24.2553196
33013	33	1	60	5	14	58	2	0	1	0	1.483033895	1.74000001	1	1.351851852	3	48	48	840	1200	500	1200	0	450	80	48	1440	3600	800	2000	2000	3000	21.26203856	1	0	0	24	24	320	13.33333302	520	150	1200	480	0	2950	24	24	580	24.16666603
33014	33	1	25	7	0	74	0	1	0	0	0.379883319	7.510000229	1	0	3	70	70	1380	2500	500	1000	0	0	110	70	2100	5500	1000	6000	2000	5000	21.48337619	1	0	1	80	0	0	0	2500	400	3000	300	300	7000	18	18	320	17.77777863
33015	33	1	34	4	10	11	1	1	1	0	1.011897206	7.510000229	1	5.214285714	4	8	8	200	360	100	500	100	60	16	8	280	1330	330	1000	400	80	21.43396596	1	0	1	16	0	0	0	1150	100	0	200	0	1750	8	8	200	25
33016	33	1	35	5	5	96	2	0	0	0	1.13235414	0.810000002	1	0.640350877	3	94	62	760	3800	500	3000	300	880	94	94	1780	5800	500	6000	2800	1830	21.34569505	1	0	0	106	0	0	0	4300	450	3000	3500	0	14250	76	76	1840	24.21052551
33017	33	1	43	6	0	67	5	0	1	0	1.109107375	1.74000001	1	0	4	60	60	1400	3500	720	2000	400	420	88	60	1980	3400	530	3000	1000	2400	21.4939685	1	0	1	90	0	0	0	6450	500	3000	1370	255	13775	76	76	2480	32.63158035
33018	33	1	33	6	8	193	5	1	1	0	2.138775826	0	1	0	3	112	96	1800	5500	600	3600	0	1470	208	112	3720	5600	260	12600	2900	1530	21.47369246	1	0	3	224	0	0	0	5000	600	2500	200	0	12500	112	112	3780	33.75
33019	33	1	35	5	9	369	11	1	1	0	1.273863554	0.319999993	1	0	3	32	0	0	1950	500	2500	0	0	96	64	1800	4300	300	5000	1200	0	21.44325957	1	0	1	261.5	0	0	0	11987.5	2075	4000	1200	3960	37400	275.125	232.375	5853.75	22.9375
33020	33	1	30	9	8	157	3	1	1	0	1.130873919	0.810000002	1	0	4	119	45	1120	3200	1000	3000	500	0	232	109	3160	7000	1500	5000	2500	0	21.47095706	1	0	0	123	0	0	0	8700	600	2000	400	560	14860	123	119	2760	23.19327736
35001	35	1	42	4	10	55	2	1	0	0	1.385823727	0	1	0	3	44	44	425	2200	400	4000	0	460	80	36	640	5000	1000	4000	3000	5000	20.02738943	1	1	0	98	0	0	0	6000	500	4000	1500	290	14090	49	49	1531	31.24489784
35002	35	1	28	4	5	34	9	0	0	0	0.523279309	7.510000229	1	0	3	27	27	505	680	150	600	250	0	54	27	1160	4500	240	3000	1300	120	19.94509181	1	1	1	54	0	0	0	1350	500	1200	640	500	5290	29	29	790	27.24137878
35003	35	1	23	3	0	25	3	0	0	0	-1.002792358	1.74000001	0	0	3	22	22	320	400	150	1000	0	0	44	22	560	2800	200	3000	550	700	19.84990465	1	1	2	22	22	440	20	1000	250	800	300	0	2790	108	54	1520	28.14814758
35004	35	1	51	6	2	96.5	4	0	0	0	2.388715029	1.74000001	0	0	3	94	94	2080	3150	400	3000	0	95	180	92	2220	9800	900	10500	4120	1755	19.93683738	1	1	2	88	88	1760	20	3400	300	3300	0	0	7900	150	78	2320	29.7435894
35005	35	1	28	3	0	44	6	0	1	1	0.830235541	0.319999993	0	0	4	16	16	280	1200	500	600	0	150	40	16	440	1800	500	0	600	1775	19.94504717	1	1	0	16	0	0	0	540	70	0	280	0	1240	40	20	600	30
35006	35	1	33	4	3	35	4	0	1	1	0.393657237	1.74000001	1	0	4	32	32	800	400	700	600	0	240	64	32	800	3800	500	1000	1500	160	20.05760361	1	1	1	64	32	800	25	1150	220	1200	1200	1000	5870	32	32	800	25
35007	35	1	40	4	5	58	7	1	1	1	0.201634511	1.74000001	1	0	4	48	0	0	2200	500	1500	0	0	88	48	1200	4700	500	2000	1500	0	19.92251218	1	1	2	56	44	480	10.909091	4690	300	1900	200	0	8290	50	50	1000	20
35008	35	1	38	5	0	19	6	0	0	0	0.606482625	0.319999993	0	3.041666667	2	16	0	0	420	80	600	0	1250	32	16	420	840	180	250	520	120	19.97836722	1	1	1	32	16	320	20	1020	180	0	480	0	2480	16	16	400	25
35010	35	1	48	4	0	89	4	0	1	0	-0.242521554	1.74000001	1	0	3	87	0	0	1800	0	3500	600	0	174	73	1920	6740	3000	10100	4800	6000	19.91471519	1	1	1	132	73	800	10.95890427	7400	400	3000	300	1900	15700	87	73	1520	20.82191849
35011	35	1	50	2	0	120	7	1	1	0	-1.299891114	7.510000229	0	3.041666667	3	115	96	1160	3465	420	1500	0	756	98	98	2500	2020	80	1500	1572	3000	20.04090354	1	1	2	66	33	640	19.39393997	1430	250	2000	0	300	6092	104	66	2000	30.30303001
35012	35	1	70	5	0	97	3	0	1	0	0.133031115	7.510000229	1	0	2	93	93	1860	3150	210	3200	840	0	162	83	2060	18415	680	6750	4560	800	20.00859519	1	1	1	93	93	1250	13.44085979	4800	600	4000	0	0	12190	186	93	2160	23.22580719
35013	35	1	65	5	2	109	2	1	0	0	0.658075809	7.510000229	1	0	3	97	97	2205	1500	1800	3600	880	0	152	97	2640	10600	580	5400	4100	0	19.988367	1	1	0	97	97	1253	12.91752625	5300	1000	4800	0	0	14010	152	97	2165	22.31958771
35014	35	1	40	4	0	41	0	0	0	1	0.870153725	0	1	3.041666667	3	32	32	320	1500	400	750	0	400	48	32	640	1300	400	750	1200	1400	20.01436869	1	1	1	32	32	640	20	900	120	2000	0	150	4194	64	32	1000	31.25
35015	35	1	45	6	3	57	3	0	1	0	0.196045294	1.74000001	1	1.351851852	4	48	48	520	1280	250	600	0	475	64	48	1060	1720	250	2000	700	375	20.02892739	1	1	0	32	32	600	18.75	525	120	1000	0	150	2819	0	0	0	0
35016	35	1	46	6	5	38	5	0	1	1	-0.355815709	7.510000229	1	3.041666667	3	16	16	280	1000	200	1150	0	0	42	16	400	2340	300	1800	600	0	19.98945125	1	1	0	32	16	400	25	1196	145	600	480	0	2741	16	16	520	32.5
35017	35	1	52	7	7	186	9	1	0	1	2.201724768	0.810000002	1	0	3	101	101	2240	7000	1000	7500	0	0	249	101	2500	10500	1200	5500	4000	6000	19.87101377	1	1	0	202	101	1810	17.92079163	7000	2075	4000	800	0	16300	101	101	3050	30.19801903
35018	35	1	55	5	0	32	11	1	0	1	1.51386857	0	1	0	3	18	18	280	1560	200	0	0	0	36	18	540	4400	500	0	1000	1200	19.99731127	1	1	0	148	74	2120	26.92827892	5750	1000	5000	2000	0	16750	74	74	2560	34.16290379
35019	35	1	23	3	0	122	7	0	0	0	0.23674114	7.510000229	1	1.351851852	2	84	66	1416	1200	300	2000	0	600	250	98	2440	12000	1450	5000	5000	6000	20.32813234	1	1	0	114	50	880	17.60000038	2900	300	5000	600	600	11200	102	98	2720	27.75510216
35020	35	1	65	2	0	68	7	0	0	0	-1.673784137	0.319999993	0	0	3	4	4	28	130	60	0	0	80	62	62	1440	3000	300	2000	2500	355	20.31375549	1	1	0	70	54	520	9.629630089	700	0	1000	0	400	2700	62	62	840	13.54838753
37001	37	1	60	3	0	14	9	0	0	1	-0.443867207	0.319999993	1	3.041666667	4	10	10	190	470	80	0	500	180	10	10	300	750	0	0	500	0	11.28386469	1	1	0	10	10	120	12	80	0	300	0	150	690	10	10	120	12
37002	37	1	45	4	0	84	4	0	0	1	-0.007288878	0.810000002	0	3.041666667	3	48.5	48.5	970	2030	350	2200	1000	0	78.5	42	1220	6570	850	6000	3500	560	11.23213231	1	1	0	36	36	440	12.22222233	400	0	3500	240	0	5140	36	36	880	24.44444466
37003	37	1	45	6	9	161	4	0	0	0	-0.109127037	0.319999993	1	1.351851852	3	104	104	2060	6000	700	3600	2400	0	188	102	2620	10000	800	12000	7000	2800	11.223288	1	1	0	170	79	1320	16.7088604	5930	900	3600	560	1600	16840	83	83	1640	19.75903702
37004	37	1	35	4	0	36	4	0	0	0	0.51947403	7.510000229	0	0	3	30	30	320	730	800	1200	300	200	30	30	560	710	100	2000	1700	1500	11.78489901	1	1	0	33	33	560	16.96969604	2260	230	1690	400	200	5670	33	33	790	23.939394
37005	37	1	50	7	8	87	0	0	1	0	1.004358411	1.74000001	1	0	4	56	56	880	1536	400	500	0	0	112	56	1000	3000	500	3000	1500	2000	11.79016976	1	1	0	112	56	720	12.85714245	6000	800	7000	2500	3975	27800	56	56	1040	18.5714283
37006	37	1	25	5	0	104	1	0	0	0	0.61817044	7.510000229	1	3.041666667	4	101	76	900	3600	600	6250	600	2000	142	20	480	3920	1040	13000	3300	4000	11.25547406	1	1	0	0	0	0	0	0	0	0	0	0	0	0	0	0	0
37007	37	1	45	5	0	58	7	0	1	0	-0.107640721	1.74000001	0	1.351851852	4	48	48	640	700	220	2250	0	0	48	48	1040	1660	400	3000	3000	360	11.34167325	1	1	0	0	0	0	0	0	0	0	0	0	0	24	24	560	23.33333397
37008	37	1	50	3	7	30	7	1	1	0	-0.531515896	7.510000229	1	3.041666667	3	12	0	0	435	400	1200	300	1000	24	0	0	475	300	1500	300	2100	11.46427768	1	1	0	24	0	0	0	980	0	1200	500	3975	7480	0	0	0	0
37009	37	1	42	4	7	37	4	0	0	0	-0.107640721	7.510000229	1	1.351851852	4	32	32	440	500	150	2000	0	320	32	32	800	1170	160	3000	2000	210	11.38612892	1	1	1	32	32	560	17.5	320	0	1200	0	180	2660	32	32	640	20
37010	37	1	45	7	0	108	0	0	0	0	0.648808539	7.510000229	0	1.351851852	3	35	22	280	1520	420	3000	420	2000	119	30	600	5560	1200	15000	5400	5150	11.23562687	1	1	0	178	44	720	16.36363602	7900	2075	5000	2500	3975	24300	56	30	700	23.33333397
37011	37	1	37	4	8	38	0	0	0	0	0.419122189	0	1	1.351851852	3	19	19	308	600	100	600	0	0	29	8	160	1200	800	600	400	1500	11.23562687	1	1	0	10	10	200	20	300	50	0	200	100	950	29	29	520	17.93103409
37012	37	1	68	5	10	45.5	0	0	0	0	1.13236022	1.74000001	1	5.214285714	3	6	6	100	270	50	0	200	0	6	6	150	505	45	0	360	80	11.23610056	1	1	0	12	6	120	20	800	120	800	300	15	2295	6	6	140	23.33333397
37013	37	1	53	6	0	147	9	0	1	1	1.775834799	0	1	3.041666667	3	131	112	2020	7000	800	3500	0	0	207	106	2930	15000	1500	7500	3000	3000	11.27898551	1	1	1	67	52	960	18.46153831	1710	240	1200	1200	420	6270	59	59	1140	19.32203484
37014	37	1	70	4	0	60	0	0	0	0	0.51947403	7.510000229	1	1.351851852	3	49	49	860	2500	100	1250	0	650	64	34	860	2200	100	3750	1350	2650	11.34990828	1	1	1	82	41	910	22.19512177	3000	300	3500	300	1500	10200	70	41	1052	25.65853691
37015	37	1	38	4	0	69	6	0	1	0	-1.926958084	0.319999993	1	1.351851852	3	40	40	660	1200	200	0	0	475	92	22	660	3000	2000	1500	3000	6000	11.26719082	1	1	1	52	28	580	20.7142849	3400	300	3000	1000	2000	11900	74	50	1452	29.04000092
37016	37	1	55	6	3	87	6	0	0	0	1.010410905	0.319999993	1	0	3	76	76	1180	2700	400	2000	0	870	82	76	1860	2200	1000	1500	2000	2500	11.21237911	1	1	1	64	64	990	15.46875	2180	450	3200	320	890	9240	64	48	1150	23.95833397
37017	37	1	55	3	12	132	0	1	1	0	1.369884253	0	1	0	3	51	51	1000	2950	320	3200	2000	400	51	51	2012	4950	420	8500	4200	600	11.20681147	1	1	0	56	51	1026	20.11764717	4600	400	3500	1200	240	10940	51	51	1328	26.03921509
37018	37	1	60	7	0	116	5	0	1	0	0.772943616	0.319999993	1	0	3	103	103	1920	4000	600	3200	0	400	139	73	1772	7500	3000	6000	4000	400	11.11478837	1	1	0	120	20	160	8	4900	2000	3000	2500	3000	17900	92	92	2100	22.82608604
37019	37	1	32	4	0	100	5	0	0	0	1.264440894	0.319999993	1	3.041666667	4	92	92	1800	2800	1000	2500	0	640	131	81	2440	7400	1000	2000	2000	6000	11.24726699	1	1	1	125	36	200	5.555555344	2550	2075	12000	1000	700	22450	103	47	800	17.02127647
37020	37	1	35	3	7	37	5	1	0	0	0.479618639	0.319999993	1	1.351851852	3	32	32	480	500	50	500	0	210	32	32	960	2140	340	2000	1800	0	11.36039193	1	1	0	46	32	320	10	830	800	3200	500	2550	9680	70	56	1210	21.6071434
38001	38	1	21	3	9	85	9	0	1	0	1.032655358	7.510000229	1	8.111111111	3	150	0	0	4000	600	5500	1500	2418.75	137	0	0	11200	1200	8000	2126	0	13.24894611	0	0	0	33	33	720	21.81818199	1180	250	2500	800	500	5930	112	33	1080	32.72727203
38002	38	1	25	3	7	52	7	0	1	1	1.468580723	7.510000229	1	3.041666667	3	50	50	640	2160	160	3600	200	900	100	50	1280	7300	3000	2200	0	3000	13.10810661	0	0	0	100	0	0	0	1220	200	1000	1200	300	4520	50	50	1160	23.20000076
38003	38	1	70	3	9	235	10	1	1	0	3.444480181	1.74000001	0	5.214285714	4	225	185	3241.25	3900	480	8000	1000	1950	350.125	20	600	18415	3000	15000	2500	6000	13.23958365	0	0	0	225	190.125	3600	20	7500	1500	6000	1500	2000	21300	275.125	125	3150	25.20000076
38006	38	1	32	4	0	38	4	0	1	0	-0.667384684	0	1	0	3	33	33	640	300	200	600	100	350	33	0	0	200	500	1000	150	1000	13.36315976	0	0	0	33	33	720	21.81818199	390	0	1600	400	180	3020	33	33	880	26.66666603
38007	38	1	45	4	0	205	9	0	0	0	1.092201829	1.74000001	1	0	3	93	0	0	5400	0	4000	700	2418.75	243	48	1400	18415	300	8000	2880	6000	13.24894611	0	0	0	178	178	3600	21.34831429	11987.5	2075	7000	3000	2000	31050	175	0	0	0
38009	38	1	53	3	5	19	7	1	1	0	-0.048630569	1.74000001	0	0	3	15	15	240	210	350	600	0	0	30	0	0	2800	1000	7000	1150	3850	13.22346721	0	0	0	15	15	280	18.66666603	1100	0	1200	300	160	3360	30	0	0	0
38010	38	1	45	5	5	100	6	1	1	0	1.848002672	7.510000229	1	1.351851852	3	69	69	1120	3200	420	3150	250	0	131	0	0	6800	400	8000	600	5000	13.18130486	0	0	0	40	40	1160	26.92827892	1480	350	800	765	650	4885	40	0	0	0
38011	38	1	65	5	0	24	5	0	0	0	-0.033523895	7.510000229	1	5.214285714	3	16	16	420	335	120	0	0	1100	32	0	0	705	120	0	240	1200	13.58594261	0	0	0	16	16	320	20	640	0	500	320	80	2180	32	16	320	20
38012	38	1	60	5	8	410	12	1	0	0	0.755285919	7.510000229	1	5.214285714	3	253.75	120	1080	8100	350	8000	500	2418.75	350.125	235.625	5215	18415	1200	12000	6500	6000	13.52081511	0	0	0	130	130	2920	22.46153831	2885	0	3000	550	2460	10195	130	130	3960	30.46153831
38013	38	1	60	5	2	61	0	0	0	0	0.755285919	1.74000001	0	3.041666667	3	50	50	830	3700	200	1200	500	0	112	0	0	7000	1200	2500	2000	2000	13.3402345	0	0	0	46.5	10	120	12	1250	300	5400	1200	600	11150	46.5	0	0	0
38014	38	1	28	4	7	47.5	6	0	0	1	0.891682327	1.74000001	1	3.041666667	4	44	44	680	1100	0	120	0	0	44	44	1360	1600	0	4250	3000	360	13.53251144	0	0	0	64	44	700	15.909091	5390	300	3500	1680	160	13590	44	44	1400	31.81818199
38015	38	1	40	6	8	53	7	0	1	0	1.145371079	1.74000001	1	0	4	33	33	480	3000	700	1200	0	180	66	33	840	3300	500	1000	1500	280	13.40271045	0	0	0	38	38	820	21.57894707	4600	500	3000	1200	1100	11900	38	23	720	31.30434799
38016	38	1	45	4	3	93	13	1	1	1	1.647727251	7.510000229	1	0	3	80	80	1200	3500	520	6500	1200	1250	160	0	0	8800	800	9000	3000	6000	13.22144072	0	0	0	80	0	0	0	11987.5	2000	7200	1400	3975	38886.25	160	0	0	0
38017	38	1	32	3	4	28	3	0	0	1	-1.626229644	0.810000002	1	0	3	25	25	600	1700	300	800	700	300	50	0	0	1300	1400	1200	2000	0	13.52734747	0	0	0	25	25	240	9.600000381	980	0	1000	300	0	3280	25	25	640	25.60000038
39001	39	0	45	1	2	56	5	0	0	0	-2.362746	0.319999993	0	5.214285714	4	19	19	340	1060	150	0	400	0	49	19	480	2100	300	1800	1000	500	12.04093359	0	0	0	49	49	720	14.69387722	2750	250	1750	500	390	6640	49	49	1140	23.26530647
39003	39	1	30	6	9	148	6	0	0	1	0.663268924	1.74000001	1	3.041666667	4	110	110	1480	3900	0	3000	500	0	205	90	3200	8350	1500	15000	6000	1900	11.9372294	0	0	0	18	18	280	15.55555534	2400	0	1800	0	0	4800	59	20	560	28
39004	39	1	38	4	2	35	5	0	0	0	-0.332203925	1.74000001	0	0	3	32	32	400	1800	200	1000	0	1000	64	32	800	2500	300	1000	2000	1000	11.94859729	0	0	0	46	32	400	12.5	1200	250	2000	3500	200	7650	32	32	600	18.75
39005	39	1	40	5	9	35	2	0	0	0	-0.412402123	1.74000001	1	0	3	29	29	568	2250	300	1700	0	500	29	19	620	2000	200	1500	2500	500	11.87959668	0	0	0	29	29	440	15.17241383	810	220	1000	1200	0	3830	29	19	380	20
39006	39	1	60	5	0	90	6	0	1	0	-0.241035253	1.74000001	0	4.055555556	3	18	18	480	540	180	800	0	800	76	20	480	850	160	13000	2500	6000	11.69675984	0	0	0	83	83	2850	26.92827892	4650	800	6200	2200	1100	19450	93	38	1200	31.57894707
39007	39	1	40	6	0	35	5	0	1	0	0.153217286	0	1	3.041666667	4	4	4	60	60	0	0	0	20	32	32	880	900	100	0	2000	343	11.94859729	0	0	0	49	32	600	18.75	2900	300	2800	600	400	8200	32	32	650	20.3125
39008	39	1	44	4	0	100	5	1	1	0	-0.658756196	1.74000001	1	1.351851852	3	96	96	1400	2400	250	1000	0	510	96	96	2640	2400	500	1000	2500	600	12.03615782	0	0	0	76	76	775	10.19736862	1000	0	3000	300	500	7000	76	76	1570	20.65789413
39009	39	1	70	5	0	13	10	1	1	0	0.20335272	7.510000229	1	12.16666667	4	10	10	120	350	300	300	0	60	10	10	280	240	200	300	540	60	11.85201146	0	0	0	0	0	0	0	0	0	0	0	0	0	10	10	280	28
39010	39	1	46	5	0	84	7	0	0	0	0.32893759	1.74000001	0	8.111111111	3	25	25	200	700	150	2000	0	100	58	58	940	1460	280	5000	1300	1400	11.69112362	0	0	0	66	58	1400	24.13793182	3600	1450	4200	2000	2100	15550	58	58	1400	24.13793182
39011	39	1	30	6	6	81	4	1	1	0	0.278802186	7.510000229	0	12.16666667	3	59	59	960	1490	70	1200	300	530	79	26	720	1600	350	250	2400	400	11.91847848	0	0	0	79	26	480	18.46153831	1370	300	800	1450	360	4760	53	33	720	21.81818199
39012	39	1	44	5	3	78	5	0	0	0	-1.038749218	1.74000001	1	18.25	3	59	59	720	2700	70	1500	400	1030	74	49	920	2920	0	1500	4000	1500	12.04429311	0	0	0	116	74	1160	15.67567539	4110	650	2690	1000	650	10388	74	74	1780	24.05405426
39013	39	1	65	9	10	291	4	1	1	0	2.043764591	1.74000001	1	1.351851852	3	98	53	720	2800	390	8000	0	0	279	140	3080	15900	2500	12000	11500	2522	11.96498889	0	0	0	150	150	2280	15.19999981	1800	400	0	500	1480	5680	160	144	3760	26.11111069
39014	39	1	38	5	6	84	4	1	0	0	0.898747683	7.510000229	1	1.351851852	3	48	48	880	1200	0	3000	0	120	110	15	440	3000	500	2000	5000	120	11.88530171	0	0	0	32	22	550	25	2400	1000	0	400	550	6350	62	52	1360	26.15384674
39015	39	1	50	6	0	102.5	6	1	0	0	0.787698925	7.510000229	1	1.351851852	4	97	63	1120	4950	0	2000	0	1250	97	32	680	8300	320	8000	6000	800	12.02502521	0	0	0	97	97	1720	17.73195839	2520	380	4400	120	950	12870	97	97	2040	21.03092766
39016	39	1	41	5	0	126	4	0	0	1	-0.332512349	0.319999993	1	0.640350877	3	124	124	2320	5000	1500	2500	0	2418.75	220	96	2120	8000	2000	15000	7000	6000	11.93255803	0	0	0	124	124	2380	19.1935482	2480	300	3200	1240	760	9780	124	124	2960	23.87096786
40001	40	1	32	4	5	87	4	1	1	0	1.512382269	7.510000229	1	0	4	32	0	0	5000	1000	3000	1200	2418.75	114	30	840	8000	2000	500	4000	6000	10.65198272	1	1	0	104	30	580	19.33333397	8000	1000	5000	3500	3975	29100	30	30	720	24
40002	40	1	30	5	0	83	4	1	0	0	0.567780077	7.510000229	1	0	4	45	45	1120	1800	300	1200	2500	300	90	45	1340	5700	1930	2500	3600	2500	10.87261683	1	1	1	0	0	0	0	0	0	0	0	0	0	0	0	0	0
40003	40	1	52	3	0	50	6	1	1	0	-0.191883922	1.74000001	1	0	4	32	32	400	1900	700	1200	1800	195	64	32	940	6500	3000	3000	2500	4400	10.65503349	1	1	0	42	32	500	15.625	3800	230	1200	600	100	6430	32	32	660	20.625
40004	40	1	61	7	0	21	5	0	0	0	0.661077738	1.74000001	1	0	3	7.5	0	0	650	350	0	300	1400	19	0	0	1050	150	0	500	2150	11.03330382	1	1	1	30	30	480	16	1460	240	1000	400	200	3900	39	30	640	21.33333397
40005	40	1	67	5	9	57	3	0	1	0	0.61817044	1.74000001	0	0	3	50	30	640	2070	150	360	0	1350	70	30	1000	6900	600	0	1600	4500	11.04116748	1	1	1	50	50	710	14.19999981	1870	400	2400	200	0	5760	50	50	1280	25.60000038
40006	40	1	70	5	0	76	7	0	0	0	0.242976204	0.319999993	1	0	3	40	20	320	800	300	1500	0	300	70	46	1120	3500	500	2000	1200	1160	10.83548356	1	1	1	68	48	1350	26.92827892	4300	1000	1800	1200	480	9980	66	66	1473	22.31818199
40007	40	1	30	8	14	121	4	0	0	0	1.512817144	7.510000229	1	3.041666667	4	70	70	1040	1660	300	3000	2000	500	84	55	1120	3600	1200	5000	3800	980	10.26290078	1	1	1	20	20	240	12	500	0	2100	300	60	3860	20	20	280	14
40008	40	1	44	5	0	53	5	1	0	0	0.187031254	0.319999993	1	0	3	33	22	320	400	160	3000	300	100	33	33	800	2810	190	3000	3380	2600	10.834881	1	1	1	33	33	580	17.57575798	700	120	2000	1500	200	5120	33	33	1070	32.42424393
40009	40	1	28	7	5	57	6	0	0	0	0.758490384	0	0	0.640350877	4	53	53	820	1320	280	750	0	0	53	53	1325	3840	350	1500	2600	0	10.3042461	1	1	1	53	53	840	15.84905624	1940	150	600	300	165	3475	53	53	1140	21.50943375
40010	40	1	52	4	0	211	5	1	1	0	0.74561429	0	0	0	2	130	50	600	5400	600	8000	3800	600	196	166	3160	12300	1500	9000	10500	4600	10.16284375	1	1	2	166	130	1990	15.30769253	6250	1290	9000	800	1100	23440	130	130	2240	17.23077011
40011	40	1	50	5	0	138	4	0	1	0	0.757004082	7.510000229	1	1.351851852	2	123	90	1480	5100	350	6500	4276.25	2418.75	123	99	1840	6550	600	9000	7900	2050	10.12521807	1	1	0	123	123	1600	13.00813007	2900	480	2500	2000	1140	12020	123	123	2280	18.53658485
40012	40	1	42	5	0	124	5	0	1	1	1.614411235	7.510000229	0	0	2	84	42	840	3450	500	3200	3500	2418.75	121	84	1820	5850	2300	6500	8000	4800	10.13856489	1	1	0	143	121	1440	11.90082645	3700	1500	8500	3000	1000	19900	121	121	2890	23.88429832
40013	40	1	50	4	2	131.5	7	0	0	1	-0.453101546	1.74000001	1	5.214285714	3	108	108	2140	3800	600	1400	2500	0	143.5	95.5	2850	10630	1450	3750	6600	1970	10.16254739	1	1	1	139	113	2510	22.21238899	5025	1250	6800	2000	3800	23875	121	121	2730	22.56198311
40014	40	1	60	6	0	82	7	1	0	0	-0.888948977	0.810000002	1	1.351851852	3	57	57	1010	2700	0	1250	800	0	72	57	1610	4750	250	1750	2800	920	10.26728549	1	1	0	57	57	910	15.96491241	1870	700	2400	1200	0	7370	57	57	990	17.36842155
40015	40	1	28	3	9	52	2	0	0	0	-0.260029197	0.319999993	1	3.041666667	3	31	31	580	1750	180	1000	450	0	36	31	780	2130	220	1250	1100	360	10.25739641	1	1	3	34	34	540	15.88235283	1400	240	2000	800	250	5790	41	34	680	20
40017	40	1	70	2	0	40	7	0	0	0	-2.212141991	1.74000001	1	0	3	33	33	548	600	200	0	0	0	66	33	891	3300	300	0	800	2000	10.75246938	1	1	1	53	33	410	12.42424202	2020	230	2400	300	0	5810	33	33	725	21.96969604
40018	40	1	60	2	0	39	5	0	0	0	-1.351751328	7.510000229	0	0	3	32	32	480	800	250	0	600	0	64	32	864	1300	300	0	400	500	10.73990905	1	1	0	64	0	0	0	2400	300	1500	500	500	5800	0	0	0	0
40019	40	1	55	3	0	156	12	0	0	0	-0.379494965	1.74000001	1	0	3	119	119	1740	3000	400	1200	0	800	166	95	2525	5500	500	1500	2000	2700	10.80208575	1	1	1	152	61	960	15.73770523	4420	1030	3200	2000	3975	24250	76	45	600	13.33333302
40020	40	1	40	4	4	135	2	0	1	0	0.207985491	0.810000002	1	3.041666667	3	66	66	1254	2500	500	1500	0	0	187	82	2050	17800	1500	4000	2500	6000	10.64236445	1	1	2	136	39	720	18.46153831	8400	1000	14000	4000	3975	38886.25	136	25	520	20.79999924
41002	41	1	50	7	1	63	4	0	0	0	0.717148721	7.510000229	0	3.041666667	3	54	54	1200	2770	580	1800	1875	0	56	54	1660	3370	600	2600	8312	200	7.185977899	0	0	0	56	56	1055	18.8392849	1500	150	700	1200	0	4550	56	56	1360	24.2857151
41003	41	1	38	4	9	167	5	0	0	0	0.639999926	1.74000001	1	1.351851852	4	96	66	1120	2160	370	4600	3800	400	86	66	1600	3290	300	5400	5000	1280	6.753514881	0	0	0	66	0	0	0	900	400	0	0	400	2300	76	66	1200	18.18181801
41004	41	1	75	3	3	138	7	0	0	0	0.741062105	1.74000001	0	1.351851852	3	56	14	240	7900	1800	3000	4000	2418.75	104	0	0	9600	2000	3000	7000	2300	6.706596895	0	0	0	54	54	710	13.14814854	2300	250	1200	600	0	6110	83	44	1030	23.40909004
41005	41	1	32	3	7	71	2	0	0	1	1.565089107	7.510000229	0	1.351851852	1	33	33	560	1310	350	1000	140	0	33	33	720	380	150	2650	500	125	6.755021552	0	0	0	63	0	0	0	1200	200	0	0	400	2100	63	63	1180	18.73015785
41007	41	0	53	6	1	78	2	1	0	0	-0.147558853	0.319999993	1	3.041666667	4	49	30	520	1840	300	4000	0	140	98	0	0	2960	2000	3000	1200	3000	6.639880853	0	0	0	49	0	0	0	3400	300	2000	0	0	6600	0	0	0	0
41008	41	1	32	4	0	48	7	0	0	1	1.605529666	0.810000002	1	12.16666667	3	43	43	420	530	0	900	1200	225	52	43	960	1930	300	2400	3000	1875	6.720940427	0	0	0	52	0	0	0	4900	200	2000	800	0	9200	33	33	740	22.42424202
41009	41	1	47	4	0	42	3	0	0	1	-0.432537585	0.319999993	0	0	2	40	40	600	1360	450	900	350	195	40	40	1340	1600	400	1200	500	600	6.654344882	0	0	0	40	40	630	15.75	500	150	600	1300	0	3550	40	40	990	24.75
41010	41	1	40	4	0	123	2	0	0	1	-0.677867353	7.510000229	1	8.111111111	3	99	74	940	1040	0	1500	2500	0	131	99	2080	4010	500	4000	5000	2500	6.698761963	0	0	0	156	0	0	0	8700	500	3200	720	0	15514	115	90	2180	24.22222137
41011	41	1	32	4	5	95	6	0	0	0	-0.434255779	7.510000229	1	3.041666667	3	85	85	1500	3200	600	4000	2343	850	112	85	1720	5390	1600	6000	5800	2820	6.683755468	0	0	0	85	58	1115	19.22413826	2600	300	1500	2500	550	8950	85	85	2199	25.8705883
41012	41	1	32	4	0	59	4	0	1	1	0.237460479	0	0	0	3	57	57	440	450	0	500	700	300	57	57	1120	1100	50	7000	2500	300	6.537252977	0	0	0	57	57	855	15	1050	320	1200	900	0	5180	0	0	0	0
41014	41	1	40	5	0	69	6	0	0	0	-0.328158945	7.510000229	1	8.111111111	3	55	49	780	1720	100	300	1500	0	55	49	980	2820	170	600	2000	255	6.604217662	0	0	0	49	49	980	20	1100	220	1000	2940	0	6240	49	49	1500	30.61224556
41015	41	1	32	4	0	27	3	0	0	1	-0.757452607	0	0	1.351851852	1	25	25	560	1480	280	2800	550	75	25	25	400	1220	250	2600	1000	70	7.190673849	0	0	0	26	10	120	12	595	65	2000	1000	0	4260	26	26	540	20.76922989
42001	42	1	30	3	0	17	4	1	0	0	0.828812003	1.74000001	1	12.16666667	4	30	15	200	455	8	1300	0	0	15	15	320	495	65	0	200	60	14.31984933	0	0	0	15	15	200	13.33333302	420	100	0	0	0	970	15	15	360	24
42002	42	1	50	4	0	111	6	0	0	1	0.969069242	1.74000001	0	3.041666667	2	49	49	360	1300	200	3000	0	350	187	49	840	2200	500	3600	10800	1500	13.97992077	0	0	0	127	22	100	4.545454502	500	220	500	0	220	2640	108	62	1480	23.87096786
42003	42	1	60	10	0	198	4	1	0	0	2.660590887	1.74000001	0	0	3	181	0	0	3950	1800	4500	0	0	250	43	1062	5500	1700	3500	2800	0	14.25298437	0	0	0	181	181	2530	13.97790051	4600	1200	8000	650	3975	24450	181	181	4340	23.97790146
42005	42	1	60	4	0	270	3	0	1	0	1.652716279	7.510000229	1	3.041666667	2	197	0	0	8937.5	750	6000	0	2000	329	65	2000	13620	1800	6000	10000	6000	13.46808493	0	0	0	242	0	0	0	1600	0	0	0	675	4275	242	230	4400	19.13043404
42006	42	1	65	6	10	84	6	0	0	1	0.828812003	1.74000001	0	0	2	68	68	1040	2400	300	3500	0	600	83	33	800	4900	600	5000	5400	1200	14.16553322	0	0	0	51	0	0	0	1020	300	1400	1100	405	5325	84	84	2210	26.30952454
42007	42	1	60	4	0	140.5	6	1	0	0	-1.133005261	7.510000229	1	3.041666667	2	53	33	400	3400	600	2000	1000	200	168	102	1280	7850	1000	7000	5000	2900	14.15268945	0	0	0	100	0	0	0	1350	320	1200	850	2800	8245	134	99	2740	27.67676735
42008	42	1	70	3	5	51	3	1	0	0	0.35604924	1.74000001	1	0	2	15	0	0	1400	150	0	0	300	47	27	640	3250	400	0	3150	225	14.04308803	0	0	0	45	0	0	0	1300	300	500	700	0	3200	27	27	800	29.62962914
42009	42	1	38	4	0	117	1	0	1	0	-0.272581697	7.510000229	1	0	2	44	0	0	2240	400	2000	500	150	203	71	1800	9170	1250	10000	5000	900	13.97848536	0	0	0	55	11	150	13.63636398	1300	0	1500	90	0	4090	131	131	3175	24.23664093
42011	42	1	21	6	4	500	1	0	0	0	0.866875708	7.510000229	0	3.041666667	3	118	118	1680	3750	100	3600	0	945	191	118	2400	6870	180	3500	7000	595	13.9198492	0	0	0	118	118	1520	12.88135624	4300	500	2000	1300	0	9600	275.125	53	1200	22.64151001
42012	42	1	32	6	0	35	3	0	0	0	-0.216495648	0.810000002	1	1.351851852	2	33	33	440	1900	200	2400	0	200	33	33	800	2300	200	3000	2000	250	13.68783453	0	0	0	33	33	480	14.54545498	600	0	1200	1000	250	4050	33	33	800	24.24242401
42013	42	1	45	6	9	188	2	0	0	0	1.304940343	7.510000229	1	3.041666667	3	20	0	0	500	0	0	0	160	212	132	2440	13300	2000	5500	3800	480	13.89189995	0	0	0	192	0	0	0	1200	0	3000	1500	500	10500	172	172	3320	19.3023262
42014	42	1	45	6	0	108.5	4	0	0	0	-0.89777261	7.510000229	0	3.041666667	2	74	0	0	1900	250	0	0	150	124	49	1000	5550	1000	0	3500	1500	13.6440933	0	0	0	148	0	0	0	1500	200	0	300	1500	4100	74	49	720	14.69387722
42015	42	0	45	5	5	46.5	1	1	0	0	-0.267923743	1.74000001	0	3.041666667	3	25	0	0	375	0	0	0	0	52	25	400	1250	75	1500	700	0	13.89433425	0	0	0	45	0	0	0	520	380	600	1000	300	3550	85	75	2250	30
42016	42	1	35	4	8	44	1	0	0	0	0.81435883	7.510000229	1	3.041666667	3	20	20	240	600	500	50	0	128	60	20	400	1246	100	400	1200	128	13.89730772	0	0	0	40	20	400	20	1000	220	1500	700	500	4620	70	20	600	30
42017	42	1	33	4	5	54	1	0	0	0	0.20335272	7.510000229	0	1.351851852	4	40	40	580	1025	95	1200	0	0	40	40	800	1375	175	1200	2000	0	13.88609475	0	0	0	40	0	0	0	750	140	600	0	0	2190	40	40	1000	25
42018	42	1	45	4	5	178	0	0	0	0	0.30458501	1.74000001	0	3.041666667	3	164	164	2380	3200	700	2200	0	0	197	164	4010	4300	900	4000	3200	0	13.87110746	0	0	0	135	0	0	0	1900	500	2000	700	400	7500	197	95	1750	18.42105293
42019	42	1	50	3	0	102	2	0	0	0	0.3020491	1.74000001	0	3.041666667	3	78	0	0	100	0	0	0	0	78	78	1840	3000	300	2800	2200	0	13.86153476	0	0	0	90	0	0	0	500	0	2500	0	0	5000	90	90	2240	24.88888931
42020	42	1	29	4	0	74	1	1	0	0	0.71566242	7.510000229	0	3.041666667	3	66	0	0	1500	0	0	0	360	66	66	1200	4300	210	2400	6000	320	13.52653831	0	0	0	66	0	0	0	1900	200	2500	0	0	5400	66	66	1600	24.24242401
43003	43	1	45	3	0	23	6	0	0	0	-1.720485806	0.810000002	1	0	2	20	20	240	600	200	600	0	500	40	20	800	800	300	900	2000	500	15.39321732	1	0	1	20	20	160	8	300	70	1500	0	80	2550	20	20	581	29.04999924
43004	43	1	24	8	9	376	1	1	1	0	1.604295254	0.810000002	1	0	2	94	30	480	3000	300	3000	0	700	114	94	2080	3500	300	2100	4500	700	15.34961366	1	0	1	116	84	1300	15.47619057	5661	780	3000	1560	3900	20061	179	179	3360	18.77095032
43006	43	1	42	4	10	86.5	5	0	1	0	-2.246172667	0.810000002	1	1.351851852	2	18	0	0	800	100	900	0	150	110	18	400	1400	200	1200	700	800	15.37839346	1	0	1	62	36	480	13.33333302	5400	1400	5500	2200	640	16190	38	18	520	28.88888931
43007	43	1	42	6	0	71.5	4	0	0	0	-0.561546147	7.510000229	1	3.041666667	2	50	29	560	2850	600	0	0	650	103	29	800	4800	1000	0	2000	6000	15.33505292	1	0	1	71	41	780	19.02439117	4300	1200	2400	4600	3500	18600	50	38	700	18.42105293
43008	43	1	28	3	0	47.5	6	0	1	0	1.131672263	7.510000229	1	3.041666667	3	20	0	0	550	40	1000	200	250	80	10	200	2410	600	4500	2000	3050	15.31475288	1	0	1	40	10	120	12	3730	300	1250	740	3975	13580	80	40	880	22
43009	43	1	60	4	0	65.80000305	5	1	1	0	0.016681002	7.510000229	1	12.16666667	2	52.79999924	38.79999924	520	2450	400	6000	0	750	66.80000305	38.79999924	1120	4050	600	6000	3000	3330	15.31475288	1	0	1	88	60	1120	18.66666603	4100	450	2800	1200	500	10850	18	18	470	26.11111069
43010	43	1	35	4	5	19	8	1	0	0	0.634329081	7.510000229	1	3.041666667	2	13	0	0	800	100	0	0	150	29	5	80	1240	300	200	800	1100	15.34397575	1	0	1	8	0	0	0	315	100	0	200	100	1015	21	5	120	24
43011	43	1	29	4	0	119	0	0	1	0	0.390747368	7.510000229	1	1.351851852	2	110	30	400	5200	600	0	0	860	170	50	1200	8250	600	8000	6000	3500	15.3807166	1	0	1	50	0	0	0	3600	800	2000	1000	3975	14000	50	50	1400	28
43012	43	1	45	4	4	55	3	0	0	0	0.153217286	7.510000229	1	5.214285714	1	42	30	360	2340	200	2000	500	400	75	30	600	3220	600	5000	3500	2900	15.17702798	1	0	1	20	20	240	12	1400	240	800	0	160	3000	39	20	480	24
43013	43	1	62	5	7	127	2	0	0	0	0.87142235	7.510000229	1	0	3	115	115	800	3000	600	5000	0	640	121	115	2200	6000	60	1200	1000	800	15.35504861	1	0	1	115	115	0	0	1600	600	3000	0	650	13850	66	66	1410	21.36363602
43014	43	1	65	3	0	203	4	0	0	0	1.330783248	7.510000229	1	3.041666667	3	200	196.75	2340	6500	1000	3200	4276.25	0	220	180	3580	9000	1500	2500	11500	0	15.22022908	1	0	1	261.5	180	3600	20.88888931	6000	600	14000	3000	300	37900	200	180	4525	25.13888931
43016	43	1	65	2	0	33.5	8	0	0	0	-1.889080167	7.510000229	1	3.041666667	3	31	31	420	1200	100	0	0	0	49	13	240	2600	300	1500	3000	300	15.35060655	1	0	0	36	26	410	15.76923084	1710	450	2600	600	550	5910	36	26	500	19.23077011
43018	43	1	37	6	14	431	3	1	1	0	3.200384378	7.510000229	1	3.041666667	3	144	144	2240	8937.5	1500	5000	4276.25	0	350.125	144	2360	18415	2500	15000	11500	0	15.22971638	1	0	0	215	149	2240	15.03355694	11750	2075	14000	3700	0	38886.25	248	232.375	5040	20.32258034
43020	43	1	50	5	0	234	3	0	0	0	0.705758929	7.510000229	1	3.041666667	3	30	30	320	1500	0	0	500	0	317	111	1580	18415	700	15000	1725	0	15.24268389	1	0	0	214	190.125	3030	14.15887833	11980	1390	14000	3800	0	38886.25	214	208	4725	22.71634674
44001	44	1	35	4	0	44.5	0	0	0	0	0.106142633	7.510000229	1	5.214285714	2	42	42	480	1370	300	0	0	330	42	42	960	2800	400	100	840	400	12.63822516	0	0	0	38	38	520	13.68421078	1400	150	1000	0	150	3900	44	38	920	24.21052551
44002	44	1	36	5	0	43	1	0	0	1	-0.416755557	0.319999993	1	1.351851852	2	7	7	160	320	0	500	0	100	40	40	604	2300	300	1600	3600	350	14.10064532	0	0	0	40	40	720	18	450	200	1000	0	120	2770	47	40	1040	26
44003	44	1	45	4	4	117	1	0	0	0	0.190385818	7.510000229	1	0	3	105	105	1120	2500	180	2500	0	525	115	75	2000	5340	350	12000	7500	480	14.18476472	0	0	0	75	75	1360	18.13333321	3500	600	4000	0	0	9900	95	75	1860	24.79999924
44004	44	1	52	3	12	138	1	0	0	0	1.441692233	7.510000229	1	0	2	83	83	1960	1700	300	8000	0	750	83	83	2000	3500	400	5000	8000	750	14.5477596	0	0	0	83	83	1600	19.27710915	3600	300	5000	1000	350	13750	83	83	2760	33.25301361
44005	44	0	48	3	6	69	1	1	1	0	0.59128195	7.510000229	1	5.214285714	2	48	48	520	1500	150	2500	0	0	48	48	1040	3100	300	3000	4800	475	13.79914349	0	0	0	98	98	1690	17.24489784	1200	1000	5000	0	0	9552	98	98	2380	24.2857151
44007	44	1	42	3	6	72	1	0	0	0	-0.607291996	1.74000001	0	5.214285714	2	70	0	0	3300	300	5000	0	700	70	70	1120	18415	500	6000	7000	450	16.52214395	0	0	0	88	0	0	0	2400	500	1000	1000	200	5500	38	28	800	28.5714283
44008	44	1	50	4	0	116	1	0	0	0	0.49258554	7.510000229	0	0	3	95	95	1265	2010	300	2200	0	700	125	95	1865	4100	500	2500	7600	700	15.61017451	0	0	0	95	95	1320	13.89473724	2600	600	2000	300	0	5500	117	95	2200	23.15789413
44010	44	1	27	3	0	13.5	4	0	0	0	-0.604150236	7.510000229	1	12.16666667	2	10	10	120	350	50	0	0	150	10	10	200	650	50	0	300	100	13.06963929	0	0	0	10	10	240	24	160	60	0	70	60	560	0	0	0	0
44011	44	1	28	3	3	55	0	0	0	0	-0.459707975	0.810000002	0	3.041666667	3	53	0	0	1850	275	1800	0	550	53	53	1150	2080	350	2800	200	0	15.58239778	0	0	0	53	53	770	14.52830219	1175	250	1250	1444	0	5709	53	53	1270	23.96226501
44013	44	1	23	5	4	291	1	0	0	1	0.828812003	7.510000229	1	3.041666667	2	245	196.75	3150	4000	700	2200	0	0	205	170	4230	14000	1500	1200	1000	0	15.37429355	0	0	0	185	150	3600	26.92827892	4100	2075	0	0	700	12300	81	30	800	26.66666603
44014	44	1	29	3	0	89	1	0	0	0	-1.669920802	7.510000229	1	3.041666667	3	87	87	950	1500	150	2500	0	0	143	46	760	5000	420	2500	3000	0	15.92367869	0	0	0	32	32	680	21.25	1350	80	1500	224	0	3378	32	32	980	30.625
44016	44	1	20	4	0	37	1	1	0	0	0.717148721	7.510000229	1	3.041666667	3	33	33	320	800	30	600	0	125	33	33	680	1750	50	0	1200	125	14.10524067	0	0	0	33	33	640	19.39393997	770	80	1200	200	150	3000	33	33	880	26.66666603
44018	44	1	40	4	3	35	0	1	0	0	0.3020491	1.74000001	0	0	3	30	30	400	980	125	550	0	0	60	30	750	1100	75	1200	800	0	12.46904748	0	0	0	30	30	500	16.66666603	1390	240	0	1260	400	4640	30	30	720	24
44019	44	1	45	5	0	58.5	0	0	0	0	0.46784839	7.510000229	1	3.041666667	3	56	56	500	1400	0	1500	0	300	72	7	200	4480	300	2500	11500	100	14.10524067	0	0	0	55	23	600	26.08695602	750	0	700	0	500	2250	74	23	720	31.30434799
44020	44	1	30	4	0	9	1	0	0	0	-0.552722156	0.319999993	1	1.351851852	2	7	7	140	250	80	300	0	100	7	7	200	290	80	600	700	100	14.09897924	0	0	0	0	0	0	0	0	0	0	0	0	0	0	0	0	0
45001	45	1	65	6	5	222	0	1	1	0	1.970551968	0.810000002	1	1.351851852	3	208	129	2300	8550	1400	8000	4276.25	1250	255	129	3806	18415	2450	15000	8500	2000	16.38255508	0	0	0	241	81	1300	16.04938316	5000	450	12000	4000	1500	23950	275.125	232.375	5853.75	25.61937714
45002	45	1	25	3	0	11	6	0	0	0	0.066066921	0.319999993	1	0	4	5	0	0	100	0	0	30	75	10	0	0	295	450	0	100	1000	16.40440782	0	0	0	0	0	0	0	0	0	0	0	0	0	0	0	0	0
45003	45	1	35	7	5	425	2	0	1	0	0.945129633	0.810000002	1	0	3	12	12	160	500	200	0	0	0	350.125	235.625	5215	16740	3000	15000	9500	0	16.601439	0	0	0	144	144	1930	13.40277767	7300	1200	7000	0	0	15932	275.125	232.375	5853.75	22.23140526
45005	45	1	35	4	4	83	8	0	0	0	0.740430653	0.810000002	1	3.041666667	3	40	40	680	1700	200	600	0	0	73	60	1500	4700	200	0	2000	800	16.38678768	0	0	0	60	47	750	15.95744705	600	150	1200	800	0	3950	87	87	2100	24.13793182
45007	45	1	30	4	0	57	2	1	1	0	1.120141745	0.319999993	1	0	3	5	0	0	225	200	0	150	2000	80	50	1280	2350	0	3000	2500	2000	17.14852346	0	0	0	15	0	0	0	600	0	1000	0	200	2100	95	50	1400	28
45008	45	1	50	5	0	21	2	0	1	0	-0.871625602	0.810000002	1	1.351851852	3	10	10	200	180	0	0	0	300	10	10	280	250	0	0	0	250	17.14364947	0	0	0	10	10	200	20	250	0	0	200	0	900	10	10	320	32
45009	45	1	35	5	7	94	9	0	1	0	0.683563411	7.510000229	1	3.041666667	3	56	0	0	400	1800	1500	1780	590	145	33	880	6850	1000	8000	2500	0	17.10256506	0	0	0	122	0	0	0	2000	150	3000	2000	700	9850	194	50	1400	28
45010	45	1	42	5	0	58.5	8	0	0	0	0.024089094	7.510000229	1	3.041666667	4	6.5	6.5	120	270	60	0	0	75	50.5	30.5	760	2170	100	4000	2000	100	17.06170011	0	0	0	58.5	42.5	910	21.41176414	800	400	900	300	1600	5000	65	57	1450	25.43859673
45011	45	1	50	4	0	67	7	0	0	0	0.048850186	0.319999993	1	3.041666667	4	23	23	460	1200	320	700	0	180	56	18	440	5000	1000	2000	2300	4000	17.06601889	0	0	0	71	0	0	0	1100	400	0	1200	800	4700	59	52	1430	27.5
45012	45	1	34	3	0	77	5	0	0	0	0.176755115	0.810000002	1	0	3	8	8	80	400	230	0	0	40	93	11	320	7000	3000	8000	7000	6000	17.07438255	0	0	0	28	3	40	13.33333302	3660	380	0	600	200	5440	59	11	230	20.90909004
45013	45	1	55	4	0	64	4	0	0	0	-1.424126983	7.510000229	1	0	2	43	0	0	1900	320	0	600	400	101	15	400	3900	600	1200	1220	0	17.17182516	0	0	0	64	0	0	0	2040	400	1500	400	300	5040	92	52	1050	20.19230843
45014	45	1	35	3	0	19	7	0	1	0	-0.195289403	7.510000229	1	0	2	5	0	0	455	130	650	150	90	28	0	0	1020	180	1200	150	1200	17.06772976	0	0	0	14	0	0	0	265	160	0	450	120	1275	53	20	480	24
45015	45	1	60	4	0	407.5	1	0	1	0	1.185903072	7.510000229	1	0	2	162.5	55	1000	8937.5	1800	8000	2500	2418.75	350.125	188	4800	18415	3000	15000	8500	670	17.1497757	0	0	0	250	176	3600	20.45454597	2000	250	2000	2000	1000	11250	275.125	176	5380	30.56818199
45017	45	1	35	3	2	153	0	1	1	0	1.345092654	0.810000002	1	3.041666667	3	140.5	69	1380	8625	1800	5500	2500	1500	196	69	2000	18415	3000	15000	5300	2000	17.1470034	0	0	0	234	78	1032	13.23076916	11987.5	1500	3000	3000	3500	30500	156	78	1840	23.58974266
45018	45	1	35	4	9	53.5	11	1	0	0	0.394267827	7.510000229	1	8.111111111	3	5	5	100	315	50	0	120	120	20	0	0	1900	180	750	0	200	17.12321527	0	0	0	30	5	100	20	675	120	0	200	80	1675	80	30	740	24.66666603
45019	45	1	60	2	10	35	4	0	0	0	0.520960331	7.510000229	1	0	2	23	0	0	1400	150	0	320	380	56	10	240	2550	390	1600	0	0	17.10256506	0	0	0	33	0	0	0	850	120	500	250	150	2370	56	10	320	32
45020	45	1	40	6	9	64.25	9	1	1	0	1.873044848	0.319999993	1	0	3	16.25	0	0	650	1800	1200	100	2000	75.5	24	680	12500	3000	11200	5000	6000	17.1420341	0	0	0	35	0	0	0	6000	2075	3000	2000	0	17000	56	14	340	24.2857151
46001	46	1	52	3	0	51	7	0	0	0	-1.013777733	7.510000229	0	0	4	30	10	160	200	80	750	0	350	70	30	760	4020	350	350	3000	800	16.06666801	0	0	0	50	10	200	20	1165	120	1000	300	332	4037	70	50	1200	24
46002	46	1	45	7	0	63.5	7	1	0	0	0.231727511	7.510000229	1	3.041666667	3	40	40	800	1700	195	2300	0	450	110	40	880	3060	200	4000	2600	600	15.83001929	0	0	0	45	40	280	7	3100	300	850	800	460	7810	0	0	0	0
46003	46	1	35	4	0	54	2	1	0	0	0.190385818	7.510000229	1	3.041666667	4	12	12	240	300	120	250	0	120	44	44	1400	2340	250	1200	2000	336	15.94953433	0	0	0	44	12	120	10	890	300	900	0	590	3130	32	32	520	16.25
46007	46	1	52	4	0	76	6	1	0	0	0.659794033	0.810000002	0	0	3	14	0	0	200	0	0	0	150	46	35	1000	1280	120	4000	3500	1000	16.01413552	0	0	0	46	0	0	0	496	120	1500	900	195	4511	46	46	1320	28.69565201
46008	46	1	55	10	0	187	9	0	0	0	0.648404241	1.74000001	0	0	3	12	0	0	700	180	1080	650	200	189	165	4400	10200	700	15000	10000	1900	16.09822439	0	0	0	84	0	0	0	3600	400	2000	1100	1900	9700	171	165	4000	24.24242401
46009	46	1	45	5	0	90	5	0	0	0	0.181592092	1.74000001	1	14.87037037	3	30	0	0	1500	200	0	400	200	108	33	1000	10020	600	0	2000	2000	15.82599732	0	0	0	75	0	0	0	2660	420	1100	590	1360	6730	108	63	1360	21.58730125
46010	46	1	35	4	0	13	1	1	0	0	-1.023504496	1.74000001	0	12.16666667	4	10	10	120	530	0	0	300	135	10	10	300	625	50	0	600	120	15.94883688	0	0	0	0	0	0	0	235	120	0	70	87	812	0	0	0	0
46011	46	1	45	3	0	94	4	0	0	0	0.997444034	1.74000001	1	1.351851852	3	10	10	160	320	0	0	0	0	106	81	2150	10020	750	2500	3200	1200	16.0407329	0	0	0	36	8	120	15	675	120	0	200	600	1895	58	50	1440	28.79999924
46012	46	1	48	6	0	96	5	1	0	0	0.210895374	1.74000001	1	1.351851852	3	72	72	1170	3720	400	2500	1200	1750	154	82	2350	9810	1200	7500	5000	0	15.89348166	0	0	0	90	74	1440	19.4594593	1900	300	3000	200	800	6900	94	39	1320	33.84615326
46013	46	1	35	4	0	49	4	0	1	0	-0.750421166	0.810000002	1	3.041666667	3	36	36	540	600	150	0	0	0	72	36	900	2700	500	1200	0	0	16.09325709	0	0	0	36	36	960	26.66666603	2100	0	800	800	400	5100	0	0	0	0
46014	46	1	40	5	0	144	8	0	1	0	0.209471807	7.510000229	0	0	3	131	131	1965	2200	500	2000	0	2418.75	176	81	2040	6000	1000	15000	3000	0	15.89896742	0	0	0	100	84	1188	14.14285755	3100	300	1000	900	320	6370	131	131	3400	25.95419884
46015	46	1	40	5	0	27	5	0	1	0	-0.573576927	1.74000001	1	0	3	14	14	320	450	100	0	0	240	28	0	0	600	0	0	490	1200	15.87953885	0	0	0	0	0	0	0	150	120	0	70	160	940	76	62	1320	21.29032326
46017	46	1	64	2	10	131.5	6	0	0	0	-0.631867707	7.510000229	0	0	3	13	0	0	220	0	0	0	0	131.5	118.5	3320	3620	220	10400	9000	1920	15.95122047	0	0	0	124	124	1640	13.22580624	1100	210	2000	1200	0	5310	124	124	2600	20.96774101
46018	46	1	40	4	0	96	4	0	1	0	-0.293985784	1.74000001	0	3.041666667	2	90	60	580	2400	600	2100	1200	2010	120	60	1520	3300	750	1500	2890	6000	16.0079064	0	0	0	50	20	280	14	1650	60	1000	500	600	4810	115	115	3040	26.43478203
46019	46	1	33	4	0	53	8	0	1	0	0.758490384	1.74000001	1	0	2	40	25	320	1670	280	1500	1200	320	88	41	1060	3330	500	2100	2900	4400	16.02119108	0	0	0	80	15	240	16	1880	240	2000	300	240	6160	48	48	1110	23.125
46020	46	1	40	5	0	82	4	0	0	0	0.044828836	1.74000001	0	0	2	44	0	0	2350	1200	1800	0	400	120	47	1020	5300	1100	2500	3620	6000	16.02723271	0	0	0	5	5	70	14	240	50	250	0	0	700	64	64	1595	24.921875
47001	47	0	35	3	5	68	1	0	0	0	-1.044134021	7.510000229	1	3.041666667	4	48	48	560	820	60	600	250	450	48	38	880	2256	60	1200	2400	400	12.33574371	1	1	1	48	48	1120	23.33333397	2300	85	2700	1200	200	7885	48	48	1200	25
47002	47	1	60	4	0	106	0	0	0	0	-1.094544053	7.510000229	1	3.041666667	4	86	75	885	2835	120	1200	300	312	98	75	1300	3950	300	1800	6500	600	12.41172671	1	1	1	98	98	1670	17.04081726	4000	450	3500	3500	0	13706	98	86	2030	23.6046505
47003	47	1	45	4	5	72	1	1	1	0	0.002322549	7.510000229	1	1.351851852	4	58	58	680	395	100	600	250	720	68	58	1840	6800	300	3500	3100	810	12.32590737	1	1	1	58	58	1320	22.75862122	2300	250	1000	1200	0	6142	78	58	1100	18.96551704
47004	47	1	70	4	4	97	4	0	0	0	-1.567306876	7.510000229	1	0.640350877	3	38	38	575	740	75	500	250	180	51	25	560	1360	70	2150	1750	730	12.38457423	1	1	1	38	25	400	16	4300	0	0	0	0	5100	59	59	1280	21.69491577
47005	47	1	30	4	0	96	0	0	1	0	1.595147848	7.510000229	1	1.351851852	3	73	67	1085	2400	60	500	0	30	91	67	1580	4600	600	3200	3500	360	12.35042683	1	1	1	67	67	1700	25.37313461	3200	0	4000	1400	0	9800	67	67	1650	24.62686539
47006	47	1	47	4	9	238	1	0	0	0	1.684576988	1.74000001	1	1.351851852	2	184	88	1320	3700	500	5000	0	700	184	164	3840	6720	1100	8750	0	1110	12.37018845	1	1	1	184	30	600	20	11987.5	500	12000	5537.5	500	38886.25	184	164	4200	25.60975647
47007	47	1	36	3	10	69	3	0	0	0	-0.269934505	7.510000229	1	4.055555556	3	42	37	565	1880	0	0	470	20	117	37	840	3900	500	1000	3500	2050	12.30768112	1	1	1	54	49	840	17.1428566	1960	450	1800	70	0	5576	87	57	1380	24.21052551
47008	47	1	31	4	8	22	4	1	0	0	-0.671785831	0.319999993	1	12.16666667	3	16	16	320	300	0	0	0	0	16	16	400	400	30	0	1200	800	12.7731495	1	1	2	33	33	560	16.96969604	880	120	1800	500	120	4212	33	33	780	23.63636398
47009	47	1	75	2	3	11	2	0	0	0	-1.763213277	1.74000001	1	5.214285714	3	8	8	120	150	0	0	0	380	8	8	200	380	30	0	600	400	12.77066438	1	1	1	8	8	240	26.92827892	270	50	0	200	100	840	38	38	943	24.81579018
47010	47	1	38	5	0	37	3	0	0	0	-0.236631095	0.810000002	1	3.041666667	3	32	32	480	400	0	400	0	0	32	32	640	1010	60	800	1800	1000	12.81897032	1	1	1	32	32	480	15	1080	200	4000	1650	150	7752	32	32	600	18.75
47011	47	1	30	4	9	37	3	0	0	0	-0.236631095	7.510000229	1	1.351851852	3	15	15	320	200	0	600	300	0	34	15	380	1930	0	600	900	0	12.76959157	1	1	1	34	15	320	21.33333397	500	50	1500	360	75	2905	51	32	840	26.25
47012	47	1	44	4	0	39	3	0	1	0	0.190385818	0.810000002	1	3.041666667	3	15	15	320	150	0	600	100	300	30	15	400	2060	300	1800	1500	1800	12.80787119	1	1	1	30	30	520	17.33333397	950	150	2500	500	150	5090	39	39	696	17.84615326
47013	47	1	27	4	3	14	2	1	1	0	-0.673209429	7.510000229	1	2.147058824	3	10	10	180	200	0	600	100	0	10	10	320	460	0	400	750	0	12.75353805	1	1	1	10	10	200	20	450	100	500	300	50	1610	43	43	840	19.5348835
47014	47	1	22	2	6	18	3	0	0	0	-0.047144257	7.510000229	1	3.041666667	3	16	16	240	300	0	800	200	300	16	16	320	820	50	1200	900	300	12.80920228	1	1	1	16	16	400	25	700	0	0	300	0	1400	16	16	400	25
47015	47	1	60	4	0	50	2	0	1	0	0.436059892	7.510000229	1	3.041666667	3	40	40	580	780	0	1600	1000	432	40	40	1080	1580	0	2000	2200	432	12.80283176	1	1	1	40	40	640	16	1800	0	0	400	0	3700	40	40	840	21
47016	47	1	35	5	0	24	2	0	1	0	-1.650063753	7.510000229	0	3.041666667	3	21	16	288	1640	160	0	500	600	16	16	320	1100	35	800	1000	500	12.76339898	1	1	0	16	16	280	17.5	900	0	0	300	0	1600	16	16	320	20
47017	47	1	50	8	1	93	1	0	0	0	-0.556918085	0.319999993	1	5.214285714	2	27	27	405	2550	160	0	1350	86	52	27	540	2270	200	0	0	150	12.83321075	1	1	1	52	52	1160	22.30769157	2120	120	0	1200	0	6140	52	52	1580	30.38461494
47018	47	1	45	4	0	242	2	0	1	0	0.069433719	0.810000002	0	5.214285714	2	55	55	1100	1465	0	800	1850	0	221	55	1100	2000	740	860	2750	0	12.82706993	1	1	1	190	95	1360	14.31578922	2700	700	6000	900	450	13150	175	95	1900	20
47019	47	1	47	3	12	31.5	2	0	0	0	-0.332417607	7.510000229	1	3.041666667	4	20	20	300	380	0	360	750	0	20	20	440	650	35	650	1200	0	12.7258295	1	1	1	40	40	740	18.5	400	250	2600	400	200	5100	40	40	404	10.10000038
47020	47	1	60	4	0	42	1	0	0	0	-1.244668603	7.510000229	1	3.041666667	3	28	28	425	585	60	0	0	250	41	11	340	2105	120	0	3500	1350	12.83405436	1	1	3	34	17	300	17.64705849	1040	140	0	200	260	2456	51	17	420	24.70588303
48002	48	1	35	6	9	71	3	0	0	0	1.094654083	0.810000002	0	0	4	66	33	480	2460	160	1400	800	440	99	33	560	5100	150	2000	1750	1680	6.22507997	1	1	2	66	66	960	14.54545498	1500	500	0	2400	0	5900	66	33	840	25.45454597
48003	48	1	65	8	12	221	4	1	0	0	1.970551968	7.510000229	1	3.041666667	3	122	37	720	6050	350	3000	4276.25	625	195	122	3660	8600	450	6000	11500	2000	6.280132283	1	1	1	124	107	2050	19.15887833	1500	0	8000	0	60	12560	228	146	3210	21.98630142
48005	48	1	34	5	4	62	1	1	0	0	0.320425779	7.510000229	1	1.351851852	3	56	56	1120	1000	0	1000	1500	400	56	56	1240	1860	350	1600	3500	400	6.249801265	1	1	1	56	56	1000	17.8571434	3300	220	1800	3800	640	10960	56	56	1640	29.2857151
48006	48	1	55	3	12	40	3	0	1	0	0.278802186	7.510000229	0	0	3	26	26	320	300	100	800	600	800	32	26	450	960	200	1200	1200	1500	6.248682975	1	1	1	25	25	620	24.79999924	1800	220	2000	4000	200	8820	32	25	720	28.79999924
48007	48	1	60	5	4	43	4	0	0	0	0.278802186	0	1	3.041666667	3	32	32	480	810	160	400	0	300	48	32	640	1480	160	1200	2000	500	6.271827258	1	1	1	48	48	840	17.5	1300	200	3000	1000	210	6910	48	48	920	19.16666603
48008	48	1	50	4	8	16	4	1	0	0	0.847919583	1.74000001	1	0	3	12	12	160	240	30	200	0	800	12	12	200	408	40	400	500	800	6.281397588	1	1	1	12	12	240	20	900	50	0	0	60	1310	12	12	280	23.33333397
48009	48	1	50	4	0	104	10	0	0	0	-0.502307355	7.510000229	1	0	3	78	78	1700	2400	620	0	2500	595	130	0	0	15700	3000	2200	3800	2640	6.420655926	1	1	0	81	81	1410	17.40740776	2850	1200	0	0	0	7050	129	81	1900	23.45679092
48010	48	1	32	4	10	32	3	0	1	0	-0.244239762	1.74000001	1	0	3	20	20	280	730	80	0	400	150	30	30	600	1000	90	1200	3000	300	6.221034355	1	1	3	30	0	0	0	495	150	1400	600	150	3515	30	30	960	32
48011	48	1	45	3	12	337	1	1	0	0	0.278802186	7.510000229	0	0	3	165	165	3241.25	2500	260	4000	4276.25	0	165	165	4000	8500	400	4000	11500	0	6.290480436	1	1	1	259	190.125	2600	10.03861046	4500	400	9000	500	320	18920	259	232.375	5853.75	31.19691086
48012	48	1	60	6	2	102	3	0	0	0	2.104217529	7.510000229	1	12.16666667	3	98	0	0	3400	500	4000	1000	2418.75	98	54	1000	2360	250	2000	3500	150	6.220271778	1	1	2	98	98	1980	20.20408249	1800	200	3000	0	0	8300	98	98	2120	21.63265228
48013	48	1	60	11	0	132	1	0	0	0	2.767752886	1.74000001	1	3.041666667	3	83	83	1480	1400	500	2400	1000	1000	173	33	800	5100	120	4000	7000	1600	6.203541751	1	1	3	61	33	600	18.18181801	1000	0	1000	0	600	2670	33	33	1000	30.30303001
48014	48	1	45	3	0	21	5	0	0	0	0.758490384	1.74000001	1	1.351851852	3	15	0	0	280	0	300	400	250	15	15	280	500	28	1000	800	500	6.30133531	1	1	1	15	15	150	10	900	0	400	350	0	2150	15	15	280	18.66666603
48015	48	1	28	4	10	71	5	0	0	0	0.181592092	0	0	3.041666667	3	65	65	1160	1000	70	0	3600	900	65	65	1680	1650	120	400	5200	900	6.244903508	1	1	1	65	65	1160	17.84615326	1200	0	600	600	270	4370	65	65	1580	24.30769157
49001	49	1	55	2	0	82	5	0	0	0	-1.094544053	7.510000229	1	1.351851852	3	65	58	1260	1780	200	3800	1500	500	77	70	1440	2960	200	3500	5000	596	8.731764627	0	0	0	30	30	600	20	1170	80	3000	1500	0	6950	30	30	800	26.66666603
49002	49	1	50	3	0	61	6	0	0	0	-1.024283409	7.510000229	1	12.16666667	3	56	36	560	2300	100	3000	3000	501	56	56	1160	4800	100	3750	3000	501	8.521757926	0	0	0	24	24	540	22.5	740	0	0	0	40	1230	24	24	430	17.91666603
49003	49	1	65	7	12	246	3	1	1	0	1.701316237	7.510000229	1	5.214285714	3	109	109	1460	2400	400	2400	1600	725	46	46	920	700	0	800	800	297	8.456011678	0	0	0	20	20	360	18	400	0	2100	350	0	3150	46	20	400	20
49005	49	1	42	6	0	86	6	1	0	1	-0.673209429	0.319999993	1	3.041666667	3	44	41	460	210	80	1200	1200	400	77	77	1520	2100	200	3000	5000	600	8.474866197	0	0	0	50	44	780	17.72727203	700	400	0	0	3975	6100	57	56	1560	27.8571434
49006	49	0	28	3	4	43.5	4	0	0	0	-0.771905839	7.510000229	0	1.351851852	4	31.5	21	280	1905	150	2000	2500	210	34.5	34.5	600	975	50	3000	2000	2000	8.488640894	0	0	0	27	27	540	20	980	0	1700	700	200	4080	39	39	860	22.05128288
49007	49	1	55	2	0	70	5	0	0	0	-0.57599932	7.510000229	1	4.055555556	3	47	24	400	1220	75	0	900	995	88	62	1050	3805	220	600	3750	1000	8.525411162	0	0	0	36	23	470	20.43478203	600	100	400	2100	105	3905	36	36	770	21.38888931
49009	49	1	70	4	0	42	6	0	0	0	-1.832430959	7.510000229	0	5.214285714	3	35	35	580	150	0	0	150	0	35	35	580	850	160	900	1500	0	8.521515884	0	0	0	10	10	190	19	550	0	600	0	100	1450	10	10	200	20
49010	49	1	32	4	0	35	5	0	1	0	-0.587944746	7.510000229	0	12.16666667	3	28	20	320	850	100	400	100	420	28	20	400	1615	70	800	1500	200	8.527319585	0	0	0	28	20	400	20	299	0	0	600	200	1499	20	20	480	24
49011	49	0	24	2	10	153	2	1	1	0	-0.910739481	7.510000229	1	5.214285714	3	143	143	1400	2050	100	5200	1500	200	143	143	2400	7930	150	6000	8000	1260	8.385950297	0	0	0	33	33	700	21.21212196	1300	250	200	1500	700	5150	99	99	2170	21.91919136
49012	49	1	45	4	0	59	5	0	1	0	-0.335327476	0	0	18.25	3	53	53	720	1500	0	1800	600	135	53	53	760	2550	0	1200	2500	160	8.737048813	0	0	0	44	34	750	22.05882263	1700	0	400	600	250	3850	44	34	760	22.35294151
49013	49	1	57	6	0	79	2	0	0	0	0.071006916	0.810000002	1	3.041666667	3	29	29	420	795	0	0	0	0	70	70	1220	4200	250	0	3200	418	8.484651212	0	0	0	65	65	1605	24.69230843	1700	0	0	3000	300	6300	65	65	1656	25.47692299
49014	49	1	45	5	10	126	3	0	1	0	-0.096373849	0.319999993	1	3.041666667	4	97	97	1200	2000	200	3000	3500	625	97	97	2120	3440	250	4000	6300	550	8.352243661	0	0	0	49	49	900	18.36734772	2500	0	1850	0	300	6150	49	49	900	18.36734772
49015	49	1	40	4	5	116	6	0	0	0	-1.249108911	7.510000229	0	6.551282051	3	70	70	1400	2030	150	0	3200	0	109	109	2640	4200	500	1200	4800	798	8.495516603	0	0	0	69	69	1000	14.49275398	2400	400	1600	4500	1200	11600	109	109	2540	23.30275154
49016	49	1	65	3	10	124	4	0	0	0	-0.474161178	1.74000001	1	3.041666667	3	115	115	1640	2020	200	4800	2000	900	115	115	2000	3030	150	6000	7800	900	8.373109586	0	0	0	66	66	1400	21.21212196	1500	0	1500	0	1000	4800	66	66	1480	22.42424202
49018	49	1	60	4	8	152	4	1	0	0	0.683503211	7.510000229	1	5.214285714	3	132	132	1750	4550	200	7500	2000	1000	132	132	2280	4200	500	7500	8500	1740	8.336940433	0	0	0	78	78	1240	15.89743614	1680	0	2450	700	0	6630	98	98	2620	26.73469353
49019	49	1	32	4	0	24	4	0	0	0	1.093176603	7.510000229	1	3.041666667	2	21	21	200	480	0	0	0	120	21	15	320	1359	150	220	0	0	8.574886511	0	0	0	14	14	180	12.85714245	1600	200	400	1000	0	4100	14	14	400	28.5714283
49020	49	1	38	5	12	85	3	0	0	0	-0.236631095	0.319999993	1	3.041666667	4	61	61	540	1270	120	2000	900	280	77	77	1530	2680	260	3000	4500	450	8.361060943	0	0	0	61	61	500	8.196721077	2500	200	3000	2800	300	10300	61	61	820	13.44262314
50001	50	1	64	5	12	122	4	0	1	0	0.730115592	1.74000001	1	3.041666667	3	108	92	1600	2750	240	1200	0	250	104	92	2080	5600	500	1200	0	750	10.12515572	1	1	1	86	86	1640	19.069767	1500	800	8000	2000	260	14260	108	86	1960	22.7906971
50002	50	1	38	4	6	25.5	3	1	0	0	-0.474161178	0.319999993	1	3.041666667	3	14	14	280	320	0	0	200	200	38	0	0	1310	250	800	880	2200	9.960265218	1	1	1	121	106	1980	18.679245	3800	0	8000	4000	800	19100	121	121	2450	20.24793434
50003	50	1	36	4	0	148	5	1	1	0	2.219161272	1.74000001	1	1.351851852	2	141	141	2840	2800	500	2000	4000	1100	141	15	400	5600	3000	15000	1600	6000	10.11760916	1	1	1	141	141	1640	11.63120556	3400	400	4000	5537.5	960	16360	141	32	640	20
50004	50	0	45	5	5	32.5	3	1	0	0	2.476412535	7.510000229	1	0.640350877	3	22	22	200	539	90	800	400	0	34	0	0	1844	450	4500	280	2300	9.940567992	1	1	1	12	0	0	0	620	0	1200	0	0	2070	12	12	340	28.33333397
50007	50	1	28	4	5	87	2	0	0	0	-0.387998819	7.510000229	1	3.041666667	3	83	50	880	1350	400	1000	1000	1070	83	50	1000	4200	1500	4500	1500	3500	10.13791385	1	1	1	89	73	1200	16.4383564	600	0	2800	600	0	4780	89	89	2380	26.74157333
50008	50	1	35	4	8	37	7	0	0	0	-0.247678801	7.510000229	1	5.214285714	3	33	33	540	550	0	1600	300	0	33	33	640	825	80	2000	700	182	10.92229731	1	1	1	33	0	0	0	600	0	3000	600	0	5050	33	33	800	24.24242401
50009	50	1	43	3	5	61.5	3	0	0	0	0.188899517	0	1	8.111111111	2	60	60	640	1750	0	0	200	80	60	30	600	1800	0	600	700	400	10.11430571	1	1	1	128	80	1750	21.875	1600	0	1400	4000	700	10100	88	78	2000	25.64102554
50010	50	1	55	3	1	41	6	0	0	0	-0.136015519	0	1	3.041666667	4	32	16	200	800	700	200	500	500	32	16	320	1480	500	800	1000	700	10.11507157	1	1	1	32	32	420	13.125	1700	300	1000	1200	0	5000	32	32	700	21.875
50011	50	1	39	4	5	42	5	0	0	0	0.390747368	0	0	1.351851852	3	32	32	500	1250	0	1500	800	286	50	14	240	2520	0	2000	1500	300	10.14400792	1	1	1	50	32	560	17.5	1150	100	1100	2100	400	5310	32	32	920	28.75
50012	50	1	60	2	8	239	6	1	0	0	0.557978511	7.510000229	1	3.041666667	4	231	158	3080	6200	500	3000	3000	0	231	199	4440	11500	1000	10000	11500	6000	10.22739861	1	1	1	132	132	2340	17.72727203	9000	700	3000	3000	2000	19700	165	165	3100	18.78787804
50014	50	1	21	3	12	30	7	0	0	0	0.632623613	7.510000229	1	0	3	24	24	400	600	120	800	200	0	24	12	280	2200	750	800	500	0	10.15707124	1	1	1	24	24	400	16.66666603	800	180	1000	800	150	3380	24	24	480	20
50015	50	1	40	4	10	63	4	0	1	0	-1.181951642	1.74000001	1	0	3	58	58	1080	1250	200	1400	600	0	58	8	160	4505	1700	2500	1000	3500	10.0542599	1	1	0	8	8	180	22.5	620	0	600	0	60	1480	10	8	160	20
50016	50	1	55	5	0	146.5	3	1	1	1	-0.136015519	7.510000229	0	8.111111111	3	90.5	66	180	800	120	300	500	200	138.5	99	1400	2920	200	2000	1500	2700	10.10920423	1	1	1	114	114	2300	20.17543793	4950	800	1800	2200	0	11250	114	114	2750	24.12280655
50018	50	1	64	6	10	201	3	0	0	0	-0.142250583	7.510000229	1	3.041666667	3	86	86	880	1260	60	2800	4200	2418.75	86	86	1240	2680	60	2800	5160	0	10.16540284	1	1	1	61	61	1600	26.22950745	1300	250	4500	1200	500	8950	61	61	1370	22.4590168
50019	50	1	35	4	4	24	9	1	0	1	0.478132337	7.510000229	1	8.111111111	3	20	20	200	500	0	0	400	500	20	20	400	700	0	0	1500	150	10.10184647	1	1	0	20	20	280	14	470	100	0	0	100	920	20	20	520	26
50020	50	1	55	5	7	274	3	1	0	0	1.04404521	1.74000001	1	8.111111111	2	196	196	2380	4500	0	8000	4000	0	263	174	3840	13500	0	10000	10000	0	10.09421159	1	1	1	35	0	0	0	2200	0	0	1200	0	3400	59	14	360	25.7142849
51001	51	1	42	5	5	90	6	1	1	1	0.489443779	0.319999993	0	8.111111111	3	87	78	1250	2160	100	250	600	320	87	78	1920	3050	550	600	2000	490	7.051285919	1	0	1	59	59	1060	17.9661026	1950	200	2000	2000	400	7350	87	87	1520	17.47126389
51002	51	1	55	4	5	79	1	1	0	0	1.361948013	7.510000229	1	5.214285714	3	57	49	600	630	240	4000	650	370	57	57	1260	1090	75	4000	3500	0	7.050087237	1	0	1	32	32	670	20.9375	2600	150	1200	1200	0	6350	32	32	700	21.875
51003	51	1	50	4	1	53.5	4	0	0	0	-0.871343732	0.319999993	1	8.111111111	3	44	44	600	880	0	0	0	0	44	44	920	3800	70	0	3500	0	6.855020652	1	0	0	44	44	740	16.81818199	1400	200	600	800	300	3900	44	44	810	18.40909004
51004	51	1	50	3	3	63	6	0	0	1	0.257352859	7.510000229	1	3.041666667	2	60	19	200	1300	0	1400	500	90	60	60	1260	3960	30	1500	11500	0	7.070695854	1	0	1	60	60	1080	18	3200	200	1200	0	0	5600	60	60	1130	18.83333397
51005	51	0	42	6	0	45	6	1	0	0	0.745052636	7.510000229	1	0.640350877	3	27	0	0	315	0	2250	0	70	27	27	620	1525	0	5000	930	210	7.07080292	1	0	1	27	19	120	6.3157897	400	0	1000	0	0	2300	27	27	560	20.74073982
51006	51	1	65	4	0	189	1	0	0	0	1.053312421	7.510000229	1	0.640350877	4	121	121	1925	1820	200	0	0	175	181	121	3040	6680	250	1200	8800	0	7.048012621	1	0	1	132	8	120	15	5700	200	10000	3500	55	24455	168	132	2920	22.12121201
51007	51	1	45	5	0	85	11	0	0	0	0.520960331	0	1	0	3	78	0	0	1145	250	0	1200	600	78	78	1640	1730	300	500	2700	0	7.037008842	1	0	1	78	78	1710	21.92307663	2100	150	2000	2000	0	7450	78	78	1490	19.10256386
51009	51	1	25	4	3	30	4	0	0	0	-0.387998819	7.510000229	1	3.041666667	3	27	27	360	200	0	400	800	400	27	27	480	700	100	400	1500	225	7.071070457	1	0	1	34	0	0	0	480	30	1400	1000	0	3910	34	34	900	26.47058868
51010	51	1	50	7	0	37.5	2	0	1	0	0.995957732	1.74000001	1	1.351851852	3	33	33	520	650	0	0	1600	0	34.5	0	0	1400	0	0	1200	0	7.049965746	1	0	1	33	0	0	0	710	40	400	1000	0	2550	35	33	880	26.66666603
51011	51	1	45	7	0	96	3	0	1	0	0.847919583	7.510000229	0	8.111111111	3	61	61	1140	1650	0	0	1800	0	85	85	2375	5200	450	3200	0	720	6.969329043	1	0	1	25	25	540	21.60000038	410	55	0	400	0	1165	25	25	680	27.20000076
51012	51	1	55	3	0	63	11	0	0	0	1.015747786	1.74000001	1	3.041666667	3	46	30	470	484	0	0	135	30	52	52	1190	2010	45	500	3500	30	7.099847448	1	0	1	58	0	0	0	710	85	350	600	0	2245	58	58	990	17.06896591
51013	51	1	55	4	8	50	1	0	0	1	0.989739656	7.510000229	1	12.16666667	3	39	39	480	105	0	0	0	375	45	45	840	520	25	1600	1625	0	7.078564423	1	0	1	8	0	0	0	100	0	200	0	300	800	12	8	200	25
51014	51	1	30	4	3	9	8	0	1	0	-0.222177893	1.74000001	1	8.111111111	3	6	6	110	200	50	0	250	30	6	6	160	570	50	0	300	50	7.059189809	1	0	1	9	9	190	21.11111069	200	0	0	700	75	1175	9	9	300	33.33333206
51015	51	1	55	3	0	23	1	0	0	0	-1.430770516	7.510000229	1	8.111111111	3	14	14	120	200	0	400	0	100	14	14	360	930	60	0	0	900	6.845770174	1	0	0	0	0	0	0	0	0	0	0	0	0	0	0	0	0
51016	51	1	51	3	8	47	6	0	0	0	-0.67469573	7.510000229	1	5.214285714	3	37	37	720	515	0	600	550	396	37	37	800	615	600	700	396	0	6.9368707	1	0	1	47	18	320	17.77777863	1350	200	1500	3500	750	8500	47	47	1530	32.55319214
51017	51	1	65	3	8	44	4	0	1	1	-0.274849206	0.319999993	0	5.214285714	3	27	27	290	250	0	0	500	707	38	22	400	350	0	0	1000	707	7.045917166	1	0	1	53	25	600	24	1350	0	2000	250	0	5450	53	53	1220	23.01886749
51018	51	1	56	4	6	125	6	0	0	0	0.600966871	0	1	3.041666667	3	91.5	91.5	915	660	0	0	0	620	67.5	67.5	1620	2350	0	0	400	924	7.08636072	1	0	1	91	79	1170	14.8101263	1060	0	9000	3500	1000	17060	144	144	3600	25
51019	51	0	45	3	0	42	1	0	0	0	0.153217286	7.510000229	1	1.351851852	3	36	0	0	800	0	1000	0	240	36	36	880	630	0	1000	3000	285	6.958161651	1	0	1	36	0	0	0	700	0	2500	0	0	3950	36	36	1020	28.33333397
51020	51	1	30	3	10	36	0	0	0	0	-0.552746475	7.510000229	1	3.041666667	3	31	31	570	600	0	750	500	224	31	31	810	452	100	50	1000	252	6.98798766	1	0	1	0	0	0	0	0	0	0	0	0	0	82	82	1840	22.43902397
52001	52	1	55	6	0	152	3	0	0	0	0.128425688	7.510000229	1	5.214285714	4	135	40	480	1700	1800	800	1400	1000	205	40	684	1800	120	500	5000	1700	11.08243893	1	1	1	90	20	280	14	4820	2075	12480	2395	300	24325	90	55	1520	27.63636398
52002	52	1	36	4	10	30	3	0	0	0	0.985256791	7.510000229	1	12.16666667	3	16	16	180	500	0	300	80	0	26	16	280	1200	500	1200	1000	6000	11.17386753	1	1	0	22	12	200	16.66666603	1300	200	1000	500	0	3500	22	22	420	19.09090996
52003	52	1	50	5	0	132	13	0	1	0	1.219120026	7.510000229	1	8.111111111	3	113	79	900	400	0	800	1500	0	113	79	1141	2900	90	2500	800	0	11.37477983	1	1	1	25	25	540	21.60000038	430	120	400	1400	210	3560	74	25	760	30.39999962
52004	52	1	42	4	0	32	12	0	1	0	0.516332269	0.810000002	1	8.111111111	3	24	24	400	950	0	0	0	0	24	14	240	670	75	0	650	700	11.09066018	1	1	0	24	14	200	14.28571415	100	70	1000	600	113	2283	24	24	440	18.33333397
52007	52	1	32	4	3	27	4	0	1	0	0.855700493	0.810000002	0	3.041666667	3	18	18	320	1050	320	800	700	500	61	0	0	500	150	500	700	390	11.05916544	1	1	1	18	18	160	8.888889313	220	120	1500	800	400	3760	93	14	280	20
52008	52	1	64	2	8	125	7	1	1	0	0.54353863	1.74000001	0	3.041666667	3	92	24	280	1200	300	1000	800	400	110	24	600	700	500	6000	1000	1000	11.47822524	1	1	1	74	20	200	10	1840	300	2000	2000	110	7100	74	59	680	11.525424
52009	52	1	45	3	0	41	8	0	1	0	-0.658756196	1.74000001	1	12.16666667	3	31	16	240	1500	300	0	1700	120	46	16	320	1600	300	1200	600	600	11.79545157	1	1	3	32	0	0	0	1600	0	3500	1500	240	7800	0	0	0	0
52010	52	0	40	7	0	105	4	0	1	0	0.787698925	1.74000001	0	1.351851852	3	36	6	80	1520	100	660	700	320	87	16	360	5700	1600	1000	1200	900	11.09066018	1	1	1	36	36	540	15	320	120	400	1000	200	2840	75	51	1400	27.45098114
52011	52	1	56	2	0	21	8	0	0	0	-0.090871088	1.74000001	1	12.16666667	3	15	15	280	530	50	350	430	75	45	0	0	1090	200	350	450	90	11.14503359	1	1	1	15	15	160	10.66666698	270	120	1500	500	200	3190	50	0	0	0
52013	52	1	65	6	0	39	5	1	0	0	0.479618639	7.510000229	1	4.055555556	3	34	12	160	525	90	200	200	225	34	12	300	896	180	900	1200	50	11.78088848	1	1	1	38	26	260	10	1000	240	1200	800	0	4440	50	38	520	13.68421078
52014	52	1	30	6	4	28	4	1	0	0	-0.263513654	1.74000001	1	5.214285714	3	25	0	0	650	120	600	1000	600	33	17	320	870	150	1500	1200	1500	11.78559001	1	1	0	25	17	365	21.47058868	355	360	900	935	150	3006	33	17	380	22.35294151
52015	52	1	35	4	0	215.5	0	0	0	0	-0.771905839	0	1	5.214285714	4	160	0	0	7700	1800	2500	350	1500	210	60	1040	8300	700	2200	2500	4500	11.73330214	1	1	1	189	0	0	0	11987.5	0	14000	3000	0	38886.25	231	47	980	20.85106468
52016	52	1	58	2	12	473	1	1	1	0	-0.345170796	7.510000229	1	6.551282051	3	253.75	196.75	3241.25	6450	700	6600	4276.25	900	257	78	1520	18415	2200	6500	2680	3200	11.20812905	1	1	1	200	0	0	0	9670	2075	5000	4000	3975	28670	200	0	0	0
52017	52	1	33	5	2	59	4	0	0	0	-1.029949546	7.510000229	1	8.111111111	3	54	54	1000	970	120	0	350	900	54	14	400	4600	500	0	950	350	11.19656999	1	1	1	42	14	280	20	1840	600	1500	1500	0	5940	56	14	300	21.4285717
52018	52	1	25	4	2	37	0	0	0	1	-0.281084269	0	1	1.351851852	3	24	0	0	0	0	400	250	400	24	24	340	220	0	900	800	1400	11.55966868	1	1	0	23	23	380	16.52173996	180	0	1200	1200	400	3450	23	0	0	0
52020	52	1	26	3	5	50.5	2	0	0	0	-0.289302409	0.810000002	0	3.041666667	3	15	15	200	863	130	0	700	105	38	15	400	2310	1120	0	3000	450	11.77663478	1	1	1	15	15	310	20.66666603	270	20	0	150	70	830	35	15	560	34.16290379
54001	54	1	52	6	0	64	6	0	1	0	1.472949624	7.510000229	1	5.214285714	3	57	39	700	1280	60	0	1800	510	57	57	1340	3760	540	0	3500	650	9.507823443	1	1	1	49	49	1190	24.2857151	1300	300	0	1000	200	3600	73	73	1700	23.28767204
54002	54	1	50	5	0	27	0	0	1	0	-0.532952189	0	0	0	3	25	25	520	690	0	0	600	160	25	25	680	1310	160	0	1800	200	8.832317636	1	1	1	25	25	360	14.39999962	600	100	0	1400	300	3020	25	25	600	24
54003	54	1	45	5	0	126	5	0	1	0	-0.57031709	7.510000229	1	0	3	120	120	1810	2650	60	1000	4276.25	1620	120	120	3310	6820	130	2000	7500	1050	8.877171085	1	1	1	168	168	3590	21.36904716	9800	1200	6000	4000	150	25150	174	142	3710	26.12676048
54004	54	1	42	5	0	127	10	0	0	0	1.302036643	7.510000229	1	1.351851852	3	112	96	1620	2740	300	2500	3000	800	112	112	2260	7500	800	6000	8000	0	8.916554938	1	1	1	130	65	1480	22.76922989	3900	300	3200	1600	1200	11400	124	84	2000	23.80952454
54006	54	1	47	4	5	61	1	1	1	1	-1.009435892	7.510000229	1	3.041666667	3	28	28	480	500	180	1000	800	500	38	38	1000	2100	180	3600	2000	700	8.681478857	1	1	1	28	0	0	0	1100	120	3000	1400	260	6600	38	38	1040	27.36842155
54007	54	1	60	7	0	63.5	5	1	1	0	-1.045620322	0.810000002	1	1.351851852	3	22	12	155	1130	100	0	300	600	58	58	1760	3700	170	1000	4200	3000	7.603603827	1	1	1	58	0	0	0	2400	250	3000	2000	0	9850	58	58	1560	26.89655113
54008	54	1	55	3	0	44	6	0	0	0	-0.03417737	7.510000229	0	3.041666667	3	40	0	0	1740	200	0	1000	0	40	40	960	3250	500	0	3600	0	9.136089146	1	1	1	158	40	560	14	994	50	2000	1400	400	5444	66	40	720	18
54010	54	1	39	5	5	102.75	2	0	0	0	-1.224779606	7.510000229	1	0	3	99	99	1560	3400	130	0	1000	0	99	99	2160	6315	270	0	5500	1500	8.631486239	1	1	1	99	0	0	0	3720	0	4000	1000	0	10270	99	99	1920	19.39393997
54011	54	1	45	4	5	25	4	0	1	0	-0.333903939	7.510000229	1	0	3	15	15	320	245	0	0	300	150	15	15	400	700	80	0	1200	120	8.859424585	1	1	1	15	15	320	21.33333397	630	140	0	1000	150	2420	15	15	400	26.66666603
54012	54	1	40	4	8	37	1	1	1	1	0.237460479	7.510000229	1	0	3	33	33	640	1270	0	0	300	125	33	33	400	3075	170	0	2000	150	8.405613083	1	1	0	33	0	0	0	1450	0	2000	1200	0	5190	33	33	680	20.60606003
54014	54	1	35	3	5	21	1	0	0	0	-0.564639449	0	1	0	3	20	20	400	540	0	0	200	120	20	20	600	1360	60	0	1400	140	8.927968645	1	1	1	73	73	330	4.520547867	500	0	0	0	400	2500	73	73	2200	30.13698578
54015	54	1	26	3	5	22	5	0	1	0	0.576828718	0.319999993	0	3.041666667	3	20	12	300	350	40	0	0	130	20	20	480	1070	180	0	1000	150	9.542772956	1	1	1	20	0	0	0	600	100	1800	0	0	3000	10	10	200	20
54017	54	1	32	4	5	64	4	0	1	0	0.041554008	0.810000002	0	0	3	56	0	0	890	120	1500	1400	300	56	56	1200	1900	120	1200	2800	300	9.529959375	1	1	1	0	0	0	0	0	0	0	0	0	0	0	0	0	0
54018	54	1	40	5	0	40	1	0	0	0	-1.154357553	0.810000002	1	0	3	33	33	200	400	60	0	800	150	33	33	560	1820	60	0	2000	250	9.373657763	1	1	1	27	27	480	17.77777863	1030	0	1200	1200	0	3670	27	27	480	17.77777863
54019	54	1	30	5	0	52	3	0	0	0	-0.150468722	0.810000002	1	12.16666667	3	48	10	140	840	135	700	1200	0	48	48	990	1650	135	700	2200	325	9.535190545	1	1	1	48	20	400	20	1800	200	1500	2400	0	6750	63	63	1000	15.8730154
54020	54	1	30	5	5	38	1	0	0	0	-0.910739481	7.510000229	1	0	3	33	33	560	900	0	0	1600	150	33	33	800	2160	100	0	2500	250	9.419005959	1	1	1	30	25	580	23.20000076	1200	0	0	1200	120	3220	35	30	705	23.5
56001	56	1	55	6	0	37.5	4	1	1	0	-0.673209429	7.510000229	1	5.214285714	3	29	0	0	415	0	1000	200	200	29	29	600	18415	0	1400	2500	0	6.253056645	1	0	1	29	29	510	17.58620644	1600	150	1200	0	280	3630	29	29	480	16.55172348
56002	56	1	28	4	6	30	6	0	0	1	-0.912225783	0.810000002	0	0	3	27	27	320	500	100	0	270	250	54	0	0	1500	3000	0	200	0	5.97686698	1	0	1	43	19	370	19.47368431	2800	150	1000	1800	400	6950	31	27	520	19.25926018
56003	56	1	36	3	2	65	3	0	0	0	-0.264999986	1.74000001	1	0	2	46	39	400	1130	100	600	0	2418.75	60	39	1120	2620	130	800	2000	2800	6.213849163	1	0	0	84	84	1360	16.19047546	2750	140	1700	1500	0	7090	84	84	2160	25.7142849
56004	56	1	55	6	7	155	1	1	0	0	0.965886235	1.74000001	0	0	3	129	0	0	2900	250	2400	1000	0	129	86	2480	7120	300	1000	7800	6000	6.287906249	1	0	0	73	0	0	0	1750	150	700	400	0	4200	73	73	1440	19.72602654
56005	56	1	50	4	0	46	1	0	0	0	-1.343646884	0.810000002	1	1.351851852	3	38	0	0	1100	100	0	0	250	38	38	880	2300	200	0	2500	300	7.117135291	1	0	1	38	0	0	0	970	120	0	700	0	2390	38	38	600	15.78947353
56006	56	1	50	2	0	42	1	0	0	0	-1.90353334	0	0	3.041666667	3	33	0	0	2000	1800	0	2500	0	33	0	0	650	0	0	0	150	5.840325737	1	0	0	33	33	630	19.09090996	1250	150	600	0	0	2400	69	53	970	18.30188751
56007	56	1	59	4	0	57	6	0	0	1	0.81435883	0.810000002	1	0	3	14	14	160	226	0	0	0	200	47	47	1240	4020	100	0	0	415	6.190861286	1	0	0	47	47	900	19.14893532	1800	150	1000	0	560	4110	47	47	940	20
56008	56	1	51	5	3	141	4	0	1	0	-0.410254508	7.510000229	1	3.041666667	3	66	0	0	5700	380	1800	600	450	133	0	0	10400	620	4500	3200	3600	5.979352648	1	0	1	81	81	1500	18.51851845	2650	150	2000	0	0	5600	81	81	1600	19.75308609
56009	56	1	30	3	5	29	1	0	1	0	-0.912225783	7.510000229	1	5.214285714	3	25	25	400	325	0	900	200	140	25	25	640	905	100	600	1800	160	6.091479659	1	0	1	0	0	0	0	0	0	0	0	0	0	0	0	0	0
56010	56	1	45	4	0	36	1	0	0	0	-1.332074165	0	1	5.214285714	3	33	33	720	690	0	900	240	200	33	33	880	1170	120	0	2400	0	5.815603645	1	0	0	33	33	520	15.75757599	1200	100	600	0	0	2500	33	33	640	19.39393997
56011	56	1	33	4	0	54.5	4	0	1	1	-0.333841175	0	0	0	3	40	24	300	2800	450	0	360	450	49	33	720	2150	250	250	3000	300	5.899536365	1	0	1	82	49	880	17.95918274	3000	300	3000	3000	300	11600	49	49	1240	25.30612183
56012	56	1	55	4	5	168	8	0	1	0	1.969119549	0.810000002	0	3.041666667	3	154	0	0	4200	500	4000	2000	1800	189	107	3600	6900	1200	0	0	3000	6.326633944	1	0	1	82	22	400	18.18181801	3100	210	1300	0	0	5410	82	82	1580	19.26829338
56013	56	1	52	2	7	75	1	0	1	0	-0.57599932	0.810000002	1	0	3	19	0	0	1450	400	0	190	350	69	50	1200	4950	1500	0	500	1350	5.898396379	1	0	2	116	0	0	0	10220	2075	12000	1800	0	28810	116	104	3380	32.5
56014	56	1	35	7	6	128	1	0	1	0	-0.825597882	1.74000001	1	0	3	108	108	1280	2000	80	1000	600	550	115	108	2560	4000	230	2000	9000	665	5.983017629	1	0	1	150	33	480	14.54545498	1800	300	4000	5537.5	150	11850	108	108	2400	22.22222137
56015	56	1	32	4	6	46	0	0	1	1	1.091012478	7.510000229	1	18.25	3	38	38	560	1460	100	1000	2000	125	38	38	640	1800	150	1200	2400	175	6.021951235	1	0	1	38	38	600	15.78947353	460	100	700	1000	300	3460	38	38	950	25
56016	56	1	35	8	7	211	0	0	0	0	-0.474161178	1.74000001	1	5.214285714	3	156	33	490	8937.5	1500	3000	4276.25	1035	171	151	4000	15600	1000	15000	11500	850	6.032301321	1	0	0	149	60	1160	19.33333397	5000	1200	12000	5537.5	0	33200	0	0	0	0
56017	56	1	50	4	0	106	0	0	0	0	-0.813529432	7.510000229	1	12.16666667	3	94	94	990	3920	200	500	2500	500	94	94	1493	5800	300	1000	5500	800	6.094001443	1	0	2	66	66	1040	15.75757599	449	120	2000	1700	700	7969	82	66	1630	24.69696999
56018	56	1	45	5	0	68	7	0	0	0	0.245438591	7.510000229	1	8.111111111	3	61	61	780	2032	150	1500	2000	0	61	61	1260	3540	250	2000	4500	0	6.306017824	1	0	1	87	48	680	14.16666698	1150	300	4000	1300	700	9650	61	61	1600	26.22950745
56019	56	1	35	3	5	42	0	1	0	0	-0.572857559	0.319999993	1	12.16666667	3	40	40	400	1660	120	0	1500	250	40	40	640	2110	150	0	2400	350	6.252462751	1	0	1	50	50	520	10.39999962	650	120	5450	600	350	8370	0	0	0	0
56020	56	1	32	5	5	60	4	0	0	0	-1.196863055	7.510000229	1	3.041666667	3	54	54	810	2000	150	1500	0	500	54	54	1290	2600	200	2000	4000	500	6.170227278	1	0	1	54	54	1000	18.51851845	1520	0	2600	400	0	6020	54	54	1320	24.44444466
57001	57	1	60	4	0	96	0	0	0	0	0.279084086	7.510000229	1	0	3	66	66	1000	400	200	1280	0	400	80	66	1800	1130	160	960	1000	1200	9.710124859	1	0	4	72	0	0	0	1580	80	1800	1800	0	5920	121	107	1940	18.1308403
57002	57	1	25	4	9	61	0	1	0	0	-0.408243746	7.510000229	0	28.38888889	3	33	33	400	345	0	0	0	200	33	33	640	1530	120	0	500	165	9.65646786	1	0	2	41	0	0	0	770	25	1100	1400	125	3830	41	41	840	20.48780441
57003	57	1	48	3	9	54.5	1	0	0	0	-0.858225703	0.319999993	1	0	3	28	28	280	220	50	600	0	850	33	33	800	1400	50	600	2000	100	9.707640791	1	0	4	33	0	0	0	500	0	800	1300	0	3400	33	33	720	21.81818199
57004	57	1	55	4	5	68.5	1	0	0	0	-1.538264632	1.74000001	0	5.214285714	3	62	62	400	1500	125	1200	1500	250	62	62	1420	3700	125	1200	3000	1800	9.708673629	1	0	4	96	96	1020	10.625	1055	0	2900	5537.5	501	12856	96	96	1680	17.5
57005	57	1	45	3	5	26.5	0	0	0	0	-0.373545617	7.510000229	1	0	3	20	20	380	345	60	600	240	140	20	20	640	1170	80	600	0	160	10.43993578	1	0	4	20	20	200	10	620	139	800	120	0	2079	20	20	350	17.5
57006	57	1	50	3	10	62	0	0	0	0	-0.574575782	0	1	5.214285714	4	50	50	1000	500	200	2000	0	600	50	50	1200	2150	150	2000	3500	1100	9.647855907	1	0	4	50	50	560	11.19999981	1020	120	2000	0	0	3940	0	0	0	0
57007	57	1	65	3	0	137	0	0	1	0	1.541052938	0	0	3.041666667	3	119	119	2280	1180	0	7000	1200	600	119	103	3560	6200	360	3000	11500	800	9.86953473	1	0	4	111	0	0	0	3000	700	12000	3000	350	22550	112	79	2440	30.88607597
57008	57	1	40	3	0	72	0	0	0	0	-0.61491859	7.510000229	1	12.16666667	3	32	32	480	1050	0	1200	1200	0	69	69	1648	5900	360	2000	5000	0	9.711583714	1	0	4	87	0	0	0	2000	0	2000	2000	0	7500	114	114	2400	21.05263138
57009	57	1	35	4	0	37.5	1	0	0	0	0.089971229	7.510000229	1	5.214285714	3	33	33	520	780	0	1500	600	180	33	33	1000	1760	120	1200	2700	0	10.42252404	1	0	4	67	0	0	0	2500	0	3000	3500	420	10500	73	73	1400	19.17808151
57010	57	1	35	5	8	185	0	0	1	0	1.472996593	7.510000229	0	3.041666667	3	140	130	1960	2000	300	2000	4000	1500	170	130	2960	12500	3000	4000	8500	2200	9.74169912	1	0	5	160	0	0	0	6720	0	5000	1000	0	14520	160	110	2520	22.90909004
57011	57	1	40	3	0	79.5	1	0	0	0	0.476414114	0	1	0	4	66	33	640	6100	600	3000	3200	360	76	76	2060	4150	240	1500	6000	0	10.29527056	1	0	2	43	0	0	0	1290	0	1400	1500	0	4790	43	43	880	20.4651165
57012	57	1	55	3	0	191	0	1	1	0	1.432450056	0.810000002	1	0	3	143	143	2080	2850	150	2500	3000	420	143	143	3680	6400	250	3000	8500	800	9.672967592	1	0	10	123	0	0	0	2400	120	1900	4200	0	11020	143	143	3120	21.81818199
57013	57	1	35	4	0	28	0	0	0	0	-0.485208899	7.510000229	1	28.38888889	3	22	22	280	1540	100	0	1000	240	22	22	440	1625	200	0	1500	106	9.610867711	1	0	4	14	14	220	15.71428585	640	35	0	300	0	1311	77	77	1910	24.80519485
57014	57	1	40	5	5	301	1	0	0	0	3.020946741	1.74000001	0	8.111111111	3	40	40	480	3100	300	0	1500	720	284	235.625	4550	18415	1080	3000	11500	1040	9.678356153	1	0	10	102	102	1720	16.86274529	2300	360	5400	4000	640	13900	102	102	2000	19.6078434
57015	57	1	40	4	0	146	0	1	1	1	1.329731941	1.74000001	1	0	3	133	0	0	1000	0	1000	0	500	133	133	2880	5070	300	5000	10000	700	9.830601001	1	0	4	133	100	600	6	2000	120	3000	2500	0	9620	133	133	2000	15.03759384
57016	57	1	50	2	0	43	0	0	0	0	-0.813529432	7.510000229	1	0	3	33	33	560	500	0	1500	400	0	33	33	960	1260	80	1200	2800	440	10.29038353	1	0	2	33	33	400	12.12121201	600	0	480	600	250	2330	33	33	600	18.18181801
57017	57	1	45	4	0	124	1	0	1	0	3.358891487	0	0	0	3	120	50	720	2100	0	4000	850	600	120	120	2480	6400	580	7000	1350	1250	10.43158874	1	0	4	120	120	1200	10	2960	90	4200	4500	450	13200	116	116	2600	22.41379356
57018	57	1	32	6	2	272	1	0	1	0	2.255230188	1.74000001	1	0	3	253.75	132	1840	3850	0	3000	4276.25	2418.75	264	235.625	5215	17280	450	8000	8500	1500	10.4479595	1	0	4	261.5	190.125	2080	10.50505066	5800	2000	7500	5537.5	1800	27250	264	232.375	5853.75	25.25
57019	57	1	40	6	0	113	1	0	0	0	0.576828718	7.510000229	1	0	4	99	99	1680	1550	0	1200	1200	480	99	99	2500	4260	300	2400	7500	720	10.29527056	1	0	2	33	0	0	0	820	100	1500	600	0	3570	66	33	640	19.39393997
57020	57	1	30	4	5	58	1	0	1	0	0.376294166	0	1	3.041666667	3	51	51	940	1300	0	1200	600	280	51	51	1460	3300	230	1800	4200	360	10.49136691	1	0	4	66	66	680	10.30303001	1240	80	1200	1200	1200	4920	66	66	1160	17.57575798
58001	58	1	48	5	6	59	1	0	0	0	0.71566242	0.810000002	1	0	3	50	0	0	1710	70	1500	2500	1700	55	48	1060	3210	130	3500	3600	2000	11.02529586	1	1	0	25	20	440	22	1500	0	2000	0	0	4000	25	20	600	30
58003	58	1	28	4	0	43.5	0	0	1	1	0.429339468	0.319999993	1	0	3	20	0	0	300	0	0	150	280	50	0	0	2200	0	1000	400	2500	10.38240956	1	1	1	73	53	760	14.3396225	1200	150	1500	400	500	4550	63	53	780	14.71698093
58005	58	1	65	7	0	215	0	1	1	0	2.777906179	1.74000001	1	3.041666667	3	132	132	2160	3700	125	2000	790	880	132	132	3200	6700	650	5000	4500	1160	10.67833369	1	1	0	251	185	3320	17.94594574	11987.5	1200	14000	5537.5	1200	38886.25	255	232.375	5560	21.80392075
58006	58	1	40	4	1	140	1	1	1	0	0.088484921	7.510000229	1	0	3	132	66	800	970	40	1200	1650	420	66	66	1600	3300	2450	3000	4500	600	10.52990127	1	1	0	66	66	680	10.30303001	2500	200	2500	2400	0	8600	66	66	1600	24.24242401
58007	58	1	45	4	12	115	10	1	1	0	0.717148721	0	0	1.351851852	3	83	83	1160	2840	0	2000	3500	0	91	83	2040	3850	130	3000	4800	600	10.45597584	1	1	1	66	66	1200	18.18181801	1060	200	4140	3740	350	10930	66	66	1200	18.18181801
58008	58	1	54	4	5	99	2	1	1	0	-0.813529432	7.510000229	1	0	3	65	65	1040	1180	120	3000	1200	0	87	51	1040	3150	240	8000	3600	5000	10.65644748	1	1	1	77	67	720	10.74626827	1160	200	4400	1200	270	9230	107	67	1200	17.91044807
58009	58	1	35	4	5	31	1	0	1	0	0.011014871	0.319999993	1	0	3	16	16	320	390	60	600	240	120	16	16	420	810	60	0	1300	140	10.48475759	1	1	1	33	33	540	16.36363602	3200	650	1600	2000	300	8550	33	33	640	19.39393997
58010	58	1	55	8	5	100	0	1	1	0	0.616734147	0	1	0	3	80	80	1390	1220	0	2400	800	480	80	80	1920	5200	240	3000	5000	585	10.66425749	1	1	1	77	45	1000	22.22222137	4550	500	3000	0	800	11150	78	72	1080	15
58012	58	1	35	4	0	127	0	0	0	0	0.279084086	7.510000229	1	3.041666667	3	90	90	1362	3000	170	0	3000	0	110	72	1620	10000	400	2400	4000	800	10.88299295	1	1	1	53	53	1150	21.69811249	1320	230	1900	3500	200	9550	76	39	880	22.56410217
58013	58	1	52	2	0	74	4	0	0	0	0.295814037	7.510000229	0	3.041666667	3	66	66	1120	1750	150	500	1500	350	66	66	1520	2680	240	700	4500	300	10.88677092	1	1	1	33	33	580	17.57575798	850	0	0	0	0	1400	33	33	720	21.81818199
58014	58	1	47	6	10	70	3	1	1	0	0.138764083	0	1	0	3	26	26	400	1250	35	1200	160	215	65	39	960	4900	650	3000	2850	950	10.99062343	1	1	1	28	28	320	11.4285717	410	140	2200	1100	400	4870	0	0	0	0
58016	58	1	40	3	16	30	0	1	1	0	0.516976893	1.74000001	1	0	3	23	15	240	800	250	800	700	400	23	15	330	1400	120	1500	1400	1600	7.658979785	1	1	1	31	15	320	21.33333397	3070	1000	1300	800	1500	8870	15	15	480	32
58017	58	1	42	5	0	81	0	0	0	0	-1.026009321	7.510000229	1	0	3	73	73	1100	1130	0	0	4276.25	0	73	73	2160	2930	160	0	7500	0	10.89118091	1	1	1	73	65	1000	15.38461494	3500	500	4000	4000	0	15000	73	73	5853.75	34.16290379
58018	58	1	28	4	0	23	5	0	1	0	-0.148982406	0.810000002	0	0	3	20	20	200	200	130	0	600	400	20	20	440	530	120	0	1000	600	10.94556987	1	1	1	20	20	440	22	580	0	0	0	0	980	20	20	600	30
58019	58	1	35	5	12	595	4	1	0	0	1.345608711	0.319999993	0	3.041666667	3	33	0	0	650	0	0	400	250	203	0	0	2200	500	1500	500	500	10.66395234	1	1	0	63	0	0	0	5550	1270	4500	900	3430	17550	133	133	2200	16.54135323
58020	58	1	54	3	0	69	5	0	0	0	-0.069879547	7.510000229	1	0	3	51	51	680	400	0	0	1000	250	57	57	1240	3600	160	0	1200	275	10.43687723	1	1	0	33	33	560	16.96969604	1010	100	500	0	0	2110	33	33	600	18.18181801
59001	59	1	40	4	0	116	4	1	0	0	-0.57599932	0	1	1.351851852	3	104	8	80	3600	200	3000	1400	2000	110	54	1060	4400	320	6000	4000	0	9.703134181	1	0	1	100	100	1860	18.60000038	3200	800	12000	4500	0	23000	142	100	2240	22.39999962
59002	59	1	50	4	0	30	0	1	0	0	0.71566242	1.74000001	1	3.041666667	3	22	22	330	1550	120	500	300	0	44	0	0	1820	200	0	350	5500	10.17772852	1	0	1	22	22	360	16.36363602	1100	0	1000	300	0	2750	44	22	440	20
59004	59	1	48	6	0	102	13	0	1	0	-0.571371257	0.319999993	0	3.041666667	3	99	66	720	3000	80	2100	4276.25	240	99	99	1720	3630	120	1600	5370	0	8.887558682	1	0	1	148	0	0	0	4500	800	1300	4000	0	14100	140	132	2680	20.30303001
59005	59	1	28	3	9	38	9	0	1	1	0.138764083	0.810000002	0	12.16666667	3	33	17	240	570	80	1400	0	300	33	33	720	1280	80	1600	2200	350	8.993831025	1	0	1	33	33	370	11.21212101	620	180	1000	0	170	2770	36	36	840	23.33333397
59006	59	1	50	4	2	142	3	1	0	0	-0.486570179	0.319999993	0	12.16666667	3	133	133	2265	1920	60	800	400	700	133	133	3255	6300	465	2000	9500	920	9.089650096	1	0	1	134	134	2200	16.41790962	800	400	1600	4000	380	10380	134	134	3310	24.70149231
59007	59	1	45	5	0	97	12	0	1	0	-0.236631095	0.319999993	0	12.16666667	3	50	28	560	400	0	0	2000	300	92	70	1600	3280	100	1500	4000	100	8.720776203	1	0	1	66	66	835	12.65151501	200	100	1200	1600	300	5000	66	66	1380	20.90909004
59008	59	1	42	4	9	174	13	0	1	0	1.217633724	0.810000002	0	5.214285714	3	165	0	0	6050	320	5000	1950	875	165	0	0	7050	2000	12000	1920	2200	8.889338253	1	0	1	99	0	0	0	3230	0	4000	500	0	9230	102	99	1300	13.13131332
59009	59	1	22	2	7	63	1	0	0	0	-0.387998819	7.510000229	0	0	3	62	62	925	1000	0	2100	2125	310	62	62	1360	4640	320	5600	4250	400	8.971669405	1	0	1	50	25	440	17.60000038	1110	140	1100	2250	0	6850	62	62	1740	28.06451607
59010	59	1	50	3	0	111	13	0	0	0	0.717148721	1.74000001	1	1.351851852	3	87	87	790	2380	240	1500	0	475	87	87	2100	3900	360	3000	7000	650	8.997214459	1	0	1	87	87	2080	23.90804672	1500	100	1300	2500	0	6270	66	66	1680	25.45454597
59011	59	1	35	4	0	45	9	0	1	0	-0.247678801	0	1	0	3	40	40	640	680	0	1200	0	0	40	40	940	1800	160	1200	2500	500	8.720776203	1	0	1	16	0	0	0	336	28	600	500	0	1814	16	16	320	20
59012	59	1	35	4	0	27	0	0	1	0	0.198603958	0.810000002	0	3.041666667	3	40	20	320	810	0	0	360	240	20	0	0	840	120	600	400	120	8.881448291	1	0	1	20	20	320	16	300	0	1200	700	300	3100	60	0	0	0
59014	59	1	45	4	14	45	1	1	0	0	0.377025038	1.74000001	0	0	3	33	33	480	600	0	0	200	210	33	33	800	2080	170	0	2200	250	9.054038774	1	0	1	48	33	480	14.54545498	450	100	1	1400	275	3026	32	32	400	12.5
59015	59	1	38	5	1	254	1	1	0	0	1.130481124	0	1	1.351851852	3	227	196.75	3241.25	8937.5	0	4000	4276.25	0	260	194	4200	6800	3000	10000	11500	2250	8.991459693	1	0	1	188	188	2920	15.53191471	4780	1500	7000	1500	250	18030	275.125	163	4180	25.64417267
59016	59	1	40	5	0	70	4	0	1	0	0.791983545	0.810000002	0	0	3	33	33	560	800	35	0	250	180	58	33	800	2150	185	0	2450	250	9.013207148	1	0	1	33	0	0	0	300	0	0	400	0	700	33	20	720	34.16290379
59017	59	1	68	2	0	106.5	11	0	0	0	-1.664516926	7.510000229	0	0	3	100	100	1800	1000	0	2000	3000	500	100	100	2400	4950	120	4000	7500	2000	8.986970751	1	0	1	129	0	0	0	500	0	1000	1800	0	4050	129	129	3060	23.7209301
59019	59	1	50	2	0	31	13	0	0	0	-0.912225783	7.510000229	1	1.351851852	3	29	29	340	1080	70	0	0	125	29	29	630	2240	130	0	2000	1200	8.969437216	1	0	1	29	29	240	8.27586174	400	0	1000	400	350	2950	29	29	405	13.96551704
59020	59	1	35	3	5	35.5	0	0	0	0	-1.009435892	1.74000001	0	3.041666667	3	33	33	500	350	0	0	200	200	33	33	760	1700	165	0	1600	225	8.949970658	1	0	1	12	12	320	26.66666603	800	100	1200	1200	300	4200	12	12	480	34.16290379
61001	61	0	30	5	12	172	0	0	0	1	0.489443779	0	1	0	3	111	61	800	3900	420	2400	1200	2000	139	69	1960	8400	2000	2000	3000	1200	10.01332823	1	1	1	0	0	0	0	0	0	0	0	0	0	0	0	0	0
61002	61	1	40	5	0	70	2	0	0	0	-0.236631095	0.319999993	0	0	2	48	48	400	900	100	0	500	375	60	60	1200	4100	200	0	2000	675	11.91271727	1	1	1	60	0	0	0	1200	120	0	500	0	2620	60	60	910	15.16666698
61003	61	1	60	5	0	40	5	1	0	0	-0.912225783	1.74000001	1	0	4	33	0	0	400	200	0	330	2000	66	0	0	397	500	0	330	60	10.23349592	1	1	1	20	10	60	6	250	35	900	800	0	1985	20	12	280	23.33333397
61004	61	1	38	4	9	48	1	0	1	0	0.482301593	0	0	0	3	25	0	0	250	120	0	300	400	43	43	820	2360	220	0	2000	500	11.02913639	1	1	1	33	0	0	0	900	120	0	1200	0	2520	33	33	520	15.75757599
61005	61	1	32	7	12	135	1	1	0	0	0.029783761	7.510000229	0	5.214285714	3	67	67	840	1500	0	2400	700	0	67	67	1320	5300	0	2000	4000	0	11.03010363	1	1	1	84	46	920	20	3250	270	2000	0	360	6780	95	95	1640	17.2631588
61006	61	1	50	4	3	35	7	0	0	0	-0.474161178	1.74000001	0	12.16666667	3	15	15	200	200	30	400	200	500	25	15	400	1220	100	800	800	1500	10.97152884	1	1	1	0	0	0	0	0	0	0	0	0	0	0	0	0	0
61007	61	1	60	3	0	29	7	0	1	0	1.168654442	1.74000001	0	0	3	10	10	40	180	0	0	0	50	10	10	160	350	30	0	400	100	10.94806831	1	1	1	10	0	0	0	520	0	0	0	0	840	72	72	1680	23.33333397
61008	61	1	28	5	8	22.5	7	1	1	1	0.576828718	0.810000002	0	3.041666667	3	20	20	280	400	60	800	0	100	20	20	520	860	60	800	1000	200	10.96529852	1	1	1	30	0	0	0	500	120	2500	800	150	5070	30	30	640	21.33333397
61009	61	1	50	5	0	35	3	0	1	0	0.041554008	7.510000229	1	0	3	24	24	560	800	150	1000	1000	150	32	32	800	2400	150	1200	2500	240	10.95474779	1	1	1	48	0	0	0	480	25	1500	2000	700	5305	32	32	800	25
61010	61	1	40	5	4	272	1	0	0	0	1.316330075	1.74000001	1	0	3	219	0	0	5900	1800	8000	4276.25	2418.75	253	184	4700	11700	1800	12000	11500	6000	18.6896382	1	1	1	112	20	460	23	9700	1200	3000	1200	220	15720	112	50	1310	26.20000076
61011	61	1	55	5	0	69	2	0	0	0	-0.335327476	0	1	0	3	60	60	800	600	120	2000	2400	1100	60	60	1240	3140	110	4500	4500	1100	11.01499235	1	1	1	63	48	560	11.66666698	1940	140	6000	1600	440	11120	60	60	1120	18.66666603
61012	61	1	52	4	0	40	5	0	0	0	0.212668881	0	0	1.351851852	3	55	0	0	1960	1200	0	600	2418.75	74	0	0	2120	1200	0	1600	2800	11.06330425	1	1	1	37	0	0	0	1130	200	0	0	200	3930	55	0	0	0
61013	61	1	42	5	0	62	9	1	1	0	0.828812003	1.74000001	1	0	3	57	42	500	2300	600	1000	2000	2400	57	42	1080	6550	550	300	3750	850	10.98676779	1	1	1	42	42	480	11.4285717	950	120	400	1100	300	3870	42	42	1160	27.61904716
61014	61	1	42	5	9	31	4	1	0	0	0.380922258	1.74000001	0	4.055555556	3	20	20	260	200	0	600	100	200	20	20	400	1170	80	1000	1500	350	10.96685483	1	1	1	20	0	0	0	150	40	0	150	140	680	20	20	480	24
61015	61	1	33	4	3	27	3	1	1	0	0.138764083	1.74000001	1	0	3	25	25	280	600	0	0	150	90	25	25	600	1230	30	0	1200	200	10.8818363	1	1	1	0	0	0	0	0	0	0	0	0	0	0	0	0	0
61016	61	1	25	3	0	60	1	0	0	0	-0.150468722	0	1	5.214285714	3	57	57	1200	1080	0	1800	640	360	57	57	1560	2970	240	1800	4500	300	10.91930493	1	1	1	23	23	400	17.39130402	1200	0	1500	1800	150	5290	43	43	940	21.860466
61017	61	1	55	5	0	30.5	9	0	0	1	-0.150468722	7.510000229	1	0	3	20	20	400	225	0	0	1200	140	20	20	600	580	60	0	1500	120	11.99028782	1	1	1	20	20	320	16	800	0	0	1000	120	2480	20	20	4000	34.16290379
61018	61	1	45	5	12	97	7	0	0	0	0.212668881	0.319999993	1	0	3	80	43	810	8100	1500	6000	2000	2418.75	80	43	1080	9300	3000	12000	5000	6000	10.95116926	1	1	1	72	72	890	12.36111069	4190	490	1400	2900	1200	12580	96	72	1560	21.66666603
62001	62	1	60	4	0	178	5	0	0	0	0.489443779	0.319999993	1	3.041666667	3	151	151	1500	8220	0	4500	4000	0	151	151	2380	6100	0	7500	8000	1300	9.787326513	1	1	1	84	0	0	0	1840	0	4000	1200	0	10540	84	84	1960	23.33333397
62002	62	1	30	3	8	107	5	0	0	0	-1.370535374	0	0	3.041666667	4	99	99	960	1710	0	5000	4276.25	312	99	99	1560	4455	300	9000	11000	480	9.819768024	1	1	1	99	99	1180	11.91919231	400	140	1300	3000	600	7840	99	99	2040	20.60606003
62003	62	1	40	5	12	97.5	6	0	0	0	0.71566242	7.510000229	1	5.214285714	4	90	60	640	1910	0	4000	1000	0	90	85	1840	4300	500	5200	2000	580	9.840047337	1	1	1	100	60	1150	19.16666603	1150	180	800	2100	30	6760	60	60	1520	25.33333397
62004	62	1	50	5	5	29.5	8	1	1	1	0.71566242	1.74000001	1	0.640350877	3	15	15	160	141	0	800	200	0	15	15	320	620	25	1250	1100	300	9.634020856	1	1	0	15	0	0	0	440	50	1000	700	100	2590	37	37	920	24.86486435
62005	62	1	30	4	8	51	4	0	1	1	-0.533301651	7.510000229	0	3.041666667	3	55	20	240	1350	50	0	700	105	45	35	640	1100	150	0	1000	210	9.652447854	1	1	1	90	10	200	20	1800	400	2500	1500	350	8050	45	45	1160	25.77777863
62006	62	1	45	4	5	91	4	0	1	1	-0.034783237	7.510000229	0	3.041666667	3	64	60	1000	4850	0	2000	2000	285	64	60	960	3900	210	2000	3000	400	9.791698788	1	1	1	24	0	0	0	3100	0	0	800	0	4350	48	44	880	20
62007	62	1	45	3	5	77.5	2	0	0	1	-0.236631095	0	1	3.041666667	3	68	68	1140	500	0	1500	2100	0	68	68	1120	6000	450	1000	3500	375	9.665164351	1	1	0	7	7	180	25.7142849	800	0	0	0	0	800	77	77	1440	18.70129776
62008	62	1	40	5	1	13	0	0	0	0	1.087870717	0	0	3.041666667	4	5	5	120	100	0	0	0	50	15	0	0	640	120	0	300	280	9.868900278	1	1	1	0	0	0	0	0	0	0	0	0	0	58	58	1440	24.82758713
62009	62	1	26	4	5	79.25	1	0	0	1	-0.283703089	0.319999993	1	3.041666667	4	68.25	63	640	500	0	1000	120	50	73.5	63	1000	1500	500	2000	4000	600	9.655191726	1	1	1	83	83	1120	13.49397564	2100	130	2500	2500	0	8980	98	83	1360	16.38554192
62010	62	1	32	4	8	34	1	0	0	0	-1.101488709	0	0	0	3	30	30	520	490	120	0	0	0	30	30	680	990	250	0	1200	1330	9.664990729	1	1	1	30	0	0	0	1000	0	800	400	0	2200	30	30	480	16
62011	62	1	55	2	0	19	7	0	0	0	0.141249254	7.510000229	1	8.111111111	3	10	10	160	320	0	0	400	0	10	10	240	540	90	0	600	380	9.54113382	1	1	1	0	0	0	0	0	0	0	0	0	0	0	0	0	0
62012	62	1	24	4	5	178	10	0	1	0	-0.651724756	7.510000229	1	5.214285714	3	149	149	2200	1890	120	900	1200	0	149	99	2080	6770	1600	1500	3200	350	9.81728976	1	1	1	0	0	0	0	0	0	0	0	0	0	0	0	0	0
62013	62	1	65	8	0	31	6	0	0	0	0.66121757	1.74000001	1	1.351851852	3	17	17	200	222	0	0	200	162	23	17	360	574	75	0	1400	420	9.850904542	1	1	1	48	9	160	17.77777863	1650	2000	500	1200	3975	11850	31	31	775	25
62014	62	1	36	6	5	68	1	0	0	0	0.444606036	7.510000229	1	1.351851852	3	12	12	120	176	0	0	225	0	12	12	300	533	0	0	900	60	9.792116659	1	1	1	0	0	0	0	0	0	0	0	0	0	0	0	0	0
62015	62	1	65	5	0	118.5	1	0	0	1	1.263516903	7.510000229	1	1.351851852	3	108	95	1240	2508	250	1250	2500	1326	108	100	2180	3900	500	1600	8450	644	9.722082032	1	1	1	88	68	1180	17.35294151	4400	300	500	2600	270	9470	93	93	2300	24.7311821
62016	62	1	45	8	0	57	4	0	0	0	0.380922258	1.74000001	1	1.351851852	3	14	14	180	400	0	1250	330	300	34	34	800	1822	120	3000	1300	700	9.863736074	1	1	1	58	14	205	14.64285755	1650	0	2500	615	290	6555	42	42	960	22.8571434
62018	62	1	55	4	0	112	4	0	0	0	-0.483428419	7.510000229	0	0.640350877	3	94	94	1400	1910	120	5000	2800	300	94	94	1780	4020	220	6400	5500	400	9.996258194	1	1	1	94	94	1950	20.7446804	3650	200	3500	4200	0	13550	94	94	2340	24.89361763
62019	62	1	30	3	0	51.5	4	0	1	1	0.576828718	7.510000229	1	0	3	49	44	370	1200	150	800	600	210	54	44	840	2050	100	900	2000	215	9.786095438	1	1	1	36	36	660	18.33333397	900	100	400	600	400	2700	36	36	640	17.77777863
62020	62	1	20	4	5	115	5	0	0	0	0.81435883	0	1	1.351851852	3	110	110	1470	1050	0	1750	690	214	110	110	2400	4260	1000	3250	4500	550	9.546329079	1	1	1	90	90	900	10	1550	150	7150	1600	300	12550	90	90	1600	17.77777863
64001	64	1	58	4	5	67	0	0	0	0	0.377780497	7.510000229	0	3.041666667	3	8	8	0	220	40	200	200	150	63	63	1200	3320	100	1000	5000	100	8.248199254	1	1	1	41	41	880	21.46341515	2000	200	1500	1600	0	6100	63	63	1415	22.46031761
64002	64	1	32	4	12	46	0	1	1	0	1.091012478	0	1	0	3	42	42	600	1070	45	800	300	330	42	42	1000	2650	230	2000	3000	350	8.350064513	1	1	0	42	42	860	20.47619057	2400	150	1200	0	0	4350	42	42	860	20.47619057
64003	64	1	37	6	8	195	3	1	1	0	1.567496181	0	1	0	3	162	162	2560	2350	220	2400	1260	0	162	152	3400	8200	600	7500	5500	1800	8.771803777	1	1	1	229	118	1500	12.71186447	6000	500	8000	5000	1600	24100	223	223	4360	19.55156898
64004	64	1	24	4	0	35	1	0	0	0	0.427853167	7.510000229	1	0	3	33	33	560	730	0	1600	180	200	33	33	880	1400	80	0	2700	180	8.897160432	1	1	1	0	0	0	0	0	0	0	0	0	0	0	0	0	0
64005	64	1	52	6	8	198	0	0	1	0	0.088484921	0	1	0	3	114	114	2100	2300	120	1800	800	0	132	114	2960	6750	320	3000	9200	1200	8.805170336	1	1	1	116	74	1000	13.51351357	2500	300	12000	5537.5	200	26800	132	132	2640	20
64006	64	1	30	4	10	48	1	0	0	0	0.1402504	7.510000229	1	0	3	40	40	320	500	0	600	200	150	40	40	1120	3000	150	1000	3000	210	8.251642971	1	1	1	40	40	400	10	0	0	1400	0	0	1950	40	40	800	20
64007	64	1	40	5	0	33	1	0	0	0	-1.012214899	7.510000229	1	0	3	30	30	600	550	60	900	300	240	30	30	800	1100	80	600	2500	0	8.229291176	1	1	1	30	30	640	21.33333397	1600	150	800	0	0	3150	30	30	640	21.33333397
64008	64	1	27	5	0	33	1	0	0	0	0.474990577	0.319999993	0	8.111111111	3	30	30	400	670	120	700	1250	600	15	15	400	2110	120	1500	2500	2000	8.2698952	1	1	1	30	0	0	0	600	0	1400	1000	0	3500	30	30	800	26.66666603
64010	64	1	48	6	10	399	0	1	0	1	1.342767715	7.510000229	1	0	3	198	196.75	880	1000	0	3000	1000	475	349	235.625	5215	18415	3000	15000	8000	580	8.654127395	1	1	1	231	190.125	3600	18.18181801	3970	700	9000	4800	1180	25050	275.125	232.375	5853.75	25.65597725
64011	64	1	22	5	7	99	0	0	0	0	-1.651550055	7.510000229	1	0	3	25	25	320	800	0	0	500	100	85	85	2600	4500	160	1200	8000	275	11.75144389	1	1	1	25	25	280	11.19999981	800	70	1500	1200	150	4120	85	85	1640	19.29411697
64012	64	1	40	3	0	100	10	0	0	0	1.76126194	1.74000001	0	8.111111111	3	66	57	690	2900	120	1200	1000	300	83	74	1800	4720	300	3000	4000	250	8.679055051	1	1	1	66	66	840	12.72727299	1920	70	8000	5537.5	337	19927	113	113	2960	26.1946907
64013	64	1	45	5	5	130	5	0	0	0	1.316330075	0	0	1.351851852	3	89	0	0	3900	360	2000	1000	0	92	81	1940	6060	360	3000	6000	870	8.782344297	1	1	1	77	51	1160	22.74509811	2800	150	600	1000	0	5150	101	87	1840	21.14942551
64014	64	1	30	5	9	240	8	1	1	0	2.504394293	0	1	0	3	132	28	360	2650	600	2000	3500	1750	162	148	3880	6400	625	400	550	250	8.696548462	1	1	1	94	94	2250	23.93617058	3000	200	1800	2400	0	8600	216	216	4270	19.76851845
64015	64	1	22	2	5	68	1	0	1	0	0.479618639	0.810000002	1	0	3	43	33	400	830	60	0	260	280	63	63	1440	4220	280	0	4000	460	8.721198014	1	1	1	109	0	0	0	3700	600	6500	5000	0	18300	86	86	2000	23.2558136
64016	64	1	55	4	0	181	2	0	1	0	0.728042006	1.74000001	1	5.214285714	3	49	0	0	2720	1800	1500	1500	2150	108	0	0	4760	1300	5000	2000	4250	8.747464244	1	1	2	43	0	0	0	1000	0	0	1400	105	3305	161	33	720	21.81818199
64017	64	1	38	4	0	91	12	0	1	0	0.622375131	7.510000229	0	0	3	75	43	0	1530	130	0	1470	1050	85	85	2520	4560	210	400	8000	1240	8.689889763	1	1	2	65	0	0	0	3200	500	4000	3500	300	13100	65	65	1600	24.61538506
64018	64	1	65	4	9	162	10	1	0	0	0.287595898	0.810000002	1	5.214285714	3	125	125	1440	2210	130	2000	4276.25	2000	125	125	2640	6600	1000	2500	9000	0	8.752140333	1	1	1	114	84	1460	17.38095284	4700	200	2800	3600	0	13700	111	81	1480	18.27160454
64019	64	1	30	3	7	150	4	0	1	0	0.526549578	1.74000001	0	0	3	58	47	670	1000	0	1200	500	500	142	132	1950	4800	400	2500	6000	0	8.716869207	1	1	2	48	48	865	18.02083397	1800	150	1200	1200	0	5350	114	114	1540	13.5087719
64020	64	1	53	8	5	119	15	0	0	0	1.053312421	1.74000001	1	0	3	22	0	0	490	500	0	200	380	100	78	1840	11600	1000	6000	7000	2000	8.736966027	1	1	2	66	0	0	0	2500	200	1600	1000	400	6500	46	26	560	21.53846169
66001	66	1	50	5	0	39	1	1	1	0	0.713944197	0.319999993	1	5.214285714	3	66	33	480	1190	0	0	400	0	33	33	840	1600	120	0	1300	240	12.32865308	0	0	0	99	33	800	24.24242401	1000	700	0	200	2500	5200	55	55	1200	21.81818199
66002	66	1	70	2	0	82	1	0	1	0	0.088484921	7.510000229	1	3.041666667	3	43	43	960	710	120	0	650	300	43	10	240	1720	240	1200	2200	320	12.37492487	0	0	0	73	40	880	22	3000	300	1900	1500	0	11080	73	73	2080	28.49315071
66003	66	1	35	4	0	53	1	0	1	0	-0.386512488	7.510000229	1	0	3	30	30	520	520	0	0	300	180	50	50	1040	1330	120	0	120	360	12.3786697	0	0	0	50	50	920	18.39999962	1200	250	3400	1500	0	7550	50	30	1040	34.16290379
66005	66	1	45	3	0	188	0	0	1	0	-0.572857559	0.319999993	1	1.351851852	3	38	38	680	1190	0	400	200	730	55	55	1400	2630	60	180	2300	2800	12.26979422	0	0	0	52	52	980	18.84615326	1275	0	0	400	180	3155	77	77	2260	29.35064888
66006	66	1	35	5	2	28	0	0	0	0	-0.148982406	0	0	8.111111111	3	23	0	0	260	0	0	700	2400	23	0	0	2800	1300	600	920	920	12.46033831	0	0	0	96	73	1300	17.80821991	3400	1500	3000	800	650	10450	50	50	1360	27.20000076
66007	66	1	30	3	0	59	1	1	0	0	-0.7990762	0	0	3.041666667	3	6	0	0	550	350	100	270	400	6	6	170	120	115	0	300	40	12.55801638	0	0	0	45	45	800	17.77777863	550	110	600	0	0	1760	45	45	920	20.44444466
66008	66	1	60	9	0	143	1	0	1	0	1.120423675	7.510000229	1	1.351851852	3	131	119	2060	4500	700	400	4000	1200	131	131	2840	8360	1000	6000	9500	0	12.38514966	0	0	0	175	112	2380	21.25	2500	1200	1900	1200	1000	11300	112	112	3260	29.1071434
66009	66	1	45	3	0	70	1	1	1	0	-0.57599932	7.510000229	0	0	3	40	40	560	660	300	900	0	240	80	40	1040	3720	2500	1250	2800	6000	12.50491409	0	0	0	20	20	300	15	245	35	0	0	0	530	20	20	320	16
66010	66	1	30	4	2	57	1	0	0	0	0.377780497	7.510000229	0	5.214285714	3	50	50	760	1000	35	0	150	210	5	5	120	175	25	0	200	45	12.37492487	0	0	0	115	55	880	16	1320	100	4200	150	0	7770	55	55	1760	32
66011	66	1	48	3	0	110	1	0	1	0	0.050065827	1.74000001	1	3.041666667	3	80	33	520	2500	120	0	1500	200	80	60	1560	4200	0	280	5000	420	12.48468358	0	0	0	58	43	930	21.6279068	2100	100	0	1800	0	5000	58	58	1230	21.20689583
66012	66	1	40	4	0	17	1	0	0	0	-0.89777261	0	0	5.214285714	3	15	15	200	700	0	0	100	900	15	15	320	670	50	0	560	80	12.45888689	0	0	0	20	10	200	20	800	100	0	0	120	1420	10	10	210	21
66013	66	1	65	3	0	27	0	0	1	0	-1.280609965	0	0	1.351851852	3	12	0	0	150	0	900	0	120	36	0	0	1530	300	1000	1000	2500	12.47795521	0	0	0	22	0	0	0	1620	0	0	500	600	3020	22	0	0	0
66014	66	1	38	4	0	135	0	1	1	0	-0.67469573	1.74000001	0	5.214285714	3	33	33	640	1970	30	900	330	150	121	97	2840	7360	2000	1500	3900	6000	12.54453298	0	0	0	103	73	1200	16.4383564	3210	280	300	2000	590	8780	127	103	2740	26.60194206
66015	66	1	45	4	10	124	0	0	0	0	0.094225325	1.74000001	1	0	3	90	0	0	1800	0	600	1200	540	90	90	1790	2800	325	800	4500	585	12.18348249	0	0	0	50	0	0	0	810	180	0	0	0	1990	50	50	1340	26.79999924
66017	66	1	35	4	5	49	0	1	0	0	0.138764083	0.319999993	1	28.38888889	3	33	33	495	900	0	0	800	0	33	33	660	2000	160	0	2000	0	12.26159354	0	0	0	0	0	0	0	0	0	0	0	0	0	0	0	0	0
66018	66	1	45	5	0	24	0	1	0	0	-0.673209429	0	1	12.16666667	3	17	0	0	300	0	0	0	82	17	17	360	750	60	0	680	80	12.28808501	0	0	0	17	0	0	0	0	0	0	0	0	300	17	17	390	22.94117737
66020	66	1	40	4	0	46	0	0	1	0	-0.951082349	1.74000001	1	12.16666667	3	19	14	200	675	60	1000	400	545	49	39	960	3900	500	800	1800	0	12.50345774	0	0	0	50	50	1040	20.79999924	600	55	800	0	0	2055	50	50	1120	22.39999962
67001	67	1	32	5	4	11	3	0	0	0	0.09168943	7.510000229	1	3.041666667	3	8	8	160	75	0	0	150	0	12	4	120	100	50	0	0	1000	10.47521951	1	1	1	104	0	0	0	3500	400	6000	4000	0	15800	62	62	1560	25.16129112
67002	67	1	42	3	0	26	4	0	0	0	-0.369523406	7.510000229	1	3.041666667	3	20	20	260	332	0	600	100	400	20	20	320	1008	0	400	1200	200	10.81614845	1	1	0	20	20	360	18	400	40	0	495	0	1535	33	33	860	26.060606
67003	67	1	35	6	0	92	4	0	0	0	-1.219565868	0.319999993	1	1.351851852	3	83	50	480	3520	0	2300	1500	400	83	50	880	3300	0	4400	4500	1500	10.44369363	1	1	1	50	0	0	0	1800	350	1500	0	416	5466	83	50	1200	24
67004	67	1	35	5	0	103	6	0	0	0	0.557978511	7.510000229	1	12.16666667	3	47	47	680	700	0	1000	800	0	131	47	880	3600	800	600	5000	0	10.4370032	1	1	0	89	89	1220	13.70786476	1271	170	1700	1190	0	6631	89	47	960	20.42553139
67005	67	1	40	2	8	31	2	0	0	0	0.71566242	7.510000229	1	3.041666667	3	23	20	260	730	70	800	500	420	26	20	400	935	150	1500	1000	1500	10.82893225	1	1	1	19	4	120	26.92827892	480	0	0	600	0	1280	19	12	340	28.33333397
67006	67	0	30	4	4	68.5	7	1	1	0	0.717148721	7.510000229	1	5.214285714	3	18	18	400	500	0	800	600	0	84	18	480	640	0	800	1000	800	10.35496237	1	1	1	70	70	933	13.32857132	2500	450	2600	900	500	8650	88	88	1480	16.81818199
67007	67	1	52	2	0	149.25	5	0	0	0	-0.281084269	7.510000229	1	1.351851852	2	121	121	1730	1300	0	3500	1200	470	155	125	2850	4012	60	2400	6439	1940	10.73950792	1	1	0	115	115	2290	19.91304398	850	380	2000	1000	600	7630	85	85	2340	27.52941132
67008	67	1	62	2	0	70	4	0	0	0	0.71566242	7.510000229	1	1.351851852	3	14	14	220	474	0	600	200	100	62	14	280	6850	1120	1500	1000	6000	10.43136872	1	1	1	56	56	880	15.71428585	1055	0	1800	1700	0	5355	56	56	1380	24.6428566
67009	67	1	36	5	6	29.5	3	1	0	0	0.646453857	7.510000229	1	1.351851852	4	9	9	120	110	0	0	150	45	16	9	200	3060	500	0	1000	400	10.47587901	1	1	1	9	9	120	13.33333302	172	0	400	200	50	1072	28	18	490	27.22222137
67010	67	0	35	4	7	61	1	1	1	0	1.091012478	0	0	8.111111111	3	42	34	480	800	80	1000	500	150	58	34	920	2150	120	2000	1600	180	10.455633	1	1	1	42	0	0	0	1600	100	2500	1300	0	6300	42	42	920	21.90476227
67011	67	1	28	4	0	50	4	1	1	0	0.71566242	7.510000229	0	3.041666667	3	46	46	480	1190	40	0	570	135	46	46	920	1920	80	0	3000	255	10.59124179	1	1	1	46	46	760	16.52173996	524	0	120	1000	200	2744	46	46	1210	26.30434799
67013	67	1	30	5	8	115	6	1	1	0	1.730842471	7.510000229	1	0	3	101	101	1960	800	0	1500	400	0	111	0	0	7500	500	4000	1000	4600	10.4579689	1	1	2	120	35	560	16	3800	120	6500	1200	2600	16720	95	95	2200	23.15789413
67014	67	1	55	3	0	42	3	1	0	0	0.162246674	7.510000229	0	6.551282051	3	40	40	520	450	0	0	180	0	40	40	960	1400	0	0	300	0	10.56677321	1	1	1	40	0	0	0	9260	1390	2470	0	2190	16310	120	0	0	0
67015	67	1	75	5	8	90	1	1	0	0	-0.195289403	0	1	0	3	71	54	920	3670	350	0	350	2418.75	71	54	1100	2700	600	2000	3300	250	10.47461939	1	1	0	80	48	1040	21.66666603	1700	200	2000	340	2610	8362	48	48	1440	30
67016	67	1	55	6	5	185	1	0	0	0	1.120423675	0.810000002	1	3.041666667	3	132	132	3200	3700	200	5200	580	0	165	132	4000	6400	200	4200	8000	6000	10.45774043	1	1	1	139	139	1720	12.37410069	2680	220	3800	0	0	9900	139	99	2160	21.81818199
68001	68	1	32	4	0	13.5	2	0	0	1	-0.474161178	7.510000229	1	3.041666667	4	20	0	0	285	250	0	120	1050	20	10	200	265	60	0	625	125	9.994475603	0	0	0	20	0	0	0	500	0	0	300	90	1170	10	10	240	24
68002	68	1	30	4	0	44.75	6	1	0	1	-1.332074165	7.510000229	1	3.041666667	4	31	31	410	210	0	200	0	300	41	41	730	1130	50	400	2200	400	6.801199399	0	0	0	23	0	0	0	1000	0	0	700	100	2250	29	29	600	20.6896553
68003	68	1	45	5	0	123.5	4	0	0	0	0.802969038	7.510000229	1	3.041666667	4	114	114	820	2800	150	3000	1200	900	114	114	2360	6850	250	6400	7200	950	9.880573314	0	0	0	114	0	0	0	4500	800	6000	1800	0	15100	114	102	1920	18.8235302
68004	68	1	45	4	0	31	4	0	1	0	-0.288303554	0.319999993	1	3.041666667	3	21	21	170	350	0	0	2000	100	21	21	410	980	40	0	700	105	9.940500824	0	0	0	24	24	240	10	500	100	0	0	75	1075	24	24	360	15
68005	68	1	32	6	4	76.5	5	0	1	0	0.230241209	1.74000001	1	1.351851852	3	13	10	90	680	0	0	250	250	56	53	940	4700	200	2000	1500	370	9.859164288	0	0	0	16	10	190	19	240	70	1200	320	54	2284	13	10	200	20
68006	68	1	32	5	0	89.5	3	0	1	0	1.177633524	0.319999993	1	3.041666667	3	73	73	1450	1150	0	1000	400	204	73	73	1880	2920	90	1200	1000	215	9.920432834	0	0	0	32	12	160	13.33333302	450	100	1500	400	0	3050	103	103	1800	17.47572899
68007	68	1	27	4	2	100.5	2	0	1	0	2.635164976	0.319999993	0	3.041666667	3	92	59	490	3800	200	1500	1000	500	97	97	2000	7000	700	2000	1000	1025	9.905384481	0	0	0	75	62	770	12.41935444	1268	125	0	400	0	3093	92	87	2070	23.79310417
68009	68	1	25	5	6	40	4	0	0	0	0.190385818	7.510000229	1	3.041666667	3	31	31	470	630	0	800	300	288	31	31	580	800	100	800	1100	288	9.88011125	0	0	0	31	31	390	12.58064556	560	100	0	1000	290	2750	31	31	710	22.90322495
68010	68	1	45	4	0	190	7	0	0	0	0.802969038	7.510000229	1	5.214285714	3	170	170	1930	3700	0	3000	1200	775	160	160	3735	5500	500	3500	11500	1158	9.912500271	0	0	0	170	75	1480	19.73333359	6500	800	12000	4000	0	27800	170	170	4480	26.35294151
68011	68	1	50	4	0	69	6	0	0	0	1.747460008	1.74000001	1	3.041666667	3	64	64	1340	2000	0	1200	1000	0	64	64	1440	4800	250	2600	2500	495	10.00339574	0	0	0	64	0	0	0	4000	0	4500	2500	0	12600	64	64	1980	30.9375
68012	68	1	30	4	3	54.5	2	0	0	0	-0.572857559	7.510000229	1	3.041666667	3	39	27	372	840	160	50	175	150	61	37	760	2580	300	400	2500	600	10.08565172	0	0	0	39	27	575	21.29629707	800	0	0	300	0	1900	49	49	1760	34.16290379
68014	68	1	70	4	5	263.25	11	0	1	0	2.038993597	1.74000001	1	5.214285714	3	175	175	2900	3100	0	2100	1800	0	252.25	235.625	5215	9620	0	4800	7700	0	10.7891984	0	0	0	246	32	460	14.375	5840	0	8000	1200	0	15590	246	232.375	5853.75	26.74796677
68015	68	1	34	5	5	92	7	1	0	0	0.85416019	0.319999993	1	5.214285714	3	80	80	1480	2050	300	750	1200	0	90	90	2160	3600	500	1200	6500	590	10.79993329	0	0	0	70	70	950	13.5714283	1260	0	3000	0	350	5290	70	70	1500	21.4285717
68016	68	1	27	3	5	60.5	5	0	1	0	0.956102371	7.510000229	0	0.640350877	3	22.5	21	325	395	0	0	0	225	51.5	48.5	1280	2420	180	0	4400	190	10.81217835	0	0	0	58	0	0	0	3000	0	2500	800	350	8650	61	61	1280	20.98360634
68017	68	1	55	3	5	129.5	8	0	0	0	1.420584679	7.510000229	1	3.041666667	4	85	50	660	2010	240	500	4250	0	111	111	2740	4550	700	5500	2000	620	10.81719262	0	0	0	95	0	0	0	5800	600	10000	2000	0	20800	95	95	2440	25.68420982
68018	68	1	45	5	0	73	7	0	0	0	0.287595898	1.74000001	1	3.041666667	3	65	35	350	2165	75	0	275	290	133	68	1800	3140	200	1000	3375	1440	10.77560868	0	0	0	45	0	0	0	1400	80	0	0	0	1980	45	45	1200	26.66666603
68019	68	1	30	5	1	68	2	0	0	0	0.278742015	7.510000229	1	3.041666667	3	39	34	260	1900	150	1200	600	400	58	58	1180	5060	300	3000	3600	670	11.02661307	0	0	0	62	12	160	13.33333302	1600	100	800	1200	600	5800	55	55	1360	24.72727203
68020	68	1	40	4	0	83	5	1	0	0	1.196068883	7.510000229	1	1.351851852	3	34	28	360	885	100	1250	0	150	77	71	1810	3615	500	5800	5400	1565	10.80324237	0	0	0	71	0	0	0	1700	110	2500	0	0	5310	71	71	1115	15.70422554
69001	69	1	46	4	0	38	1	0	1	0	-1.193240523	7.510000229	0	12.16666667	4	32	32	480	950	0	600	0	130	32	32	704	2530	80	1200	2000	130	14.19777924	1	0	2	32	32	560	17.5	1300	200	0	1000	400	3650	32	32	800	25
69002	69	1	24	3	3	37.5	4	0	1	0	0.576828718	7.510000229	0	12.16666667	4	34	34	340	900	0	0	0	160	34	34	860	2780	80	200	1500	360	14.13476854	1	0	1	34	34	600	17.64705849	900	0	1000	600	0	3300	34	34	750	22.05882263
69003	69	1	30	4	9	121	0	0	1	0	1.46225822	7.510000229	1	3.041666667	4	111	98	1470	4270	80	1500	4276.25	640	111	98	2156	6850	3000	0	990	160	14.24341896	1	0	4	88	20	280	14	3000	500	3200	0	0	7200	111	88	1880	21.36363602
69004	69	1	35	3	0	34	2	0	1	0	-0.531677246	0.810000002	1	3.041666667	3	30	30	450	1000	0	600	850	290	30	30	660	2340	85	900	1500	800	14.15387744	1	0	2	30	30	400	13.33333302	700	50	0	1200	0	2604	53	53	1040	19.62264061
69005	69	1	35	4	0	41	5	0	0	0	0.992649555	7.510000229	1	3.041666667	4	32	0	0	521	60	0	1000	500	32	32	640	1042	60	0	2000	1000	14.13445839	1	0	4	48	48	840	17.5	1800	240	0	2688	540	6420	48	48	1280	26.66666603
69006	69	1	22	3	0	52	2	0	1	0	0.576828718	7.510000229	1	3.041666667	4	22	22	340	420	60	600	560	250	22	22	480	1060	60	1200	1050	400	14.16017532	1	0	1	22	22	240	10.909091	500	0	0	700	0	1662	22	22	360	16.36363602
69007	69	1	48	5	0	56.5	7	0	0	0	-0.333841175	7.510000229	1	3.041666667	3	59	25	330	1755	450	1800	1280	560	59	39	810	4170	200	3800	1687	450	14.29423911	1	0	4	39	39	640	16.41025734	1500	150	2500	1200	210	6269	39	32	560	17.5
69008	69	1	50	4	9	42	4	0	0	0	-1.429284215	7.510000229	1	3.041666667	3	35	35	520	605	60	400	950	135	35	35	900	1657	60	800	1875	120	14.13799447	1	0	2	35	35	600	17.1428566	700	0	0	800	0	3075	35	35	680	19.4285717
69009	69	1	33	3	0	66	6	1	1	0	1.555283785	1.74000001	1	1.351851852	2	35	21	410	2040	75	900	1000	2418.75	60	46	1160	2240	150	750	4000	1260	14.14929856	1	0	2	60	60	1150	19.16666603	3000	0	3000	1300	0	8700	60	60	1320	22
69010	69	1	35	4	5	59	6	0	0	0	-0.012138058	7.510000229	1	0.640350877	3	47	47	700	800	120	400	650	150	47	47	1220	2010	150	1200	3250	0	14.46579545	1	0	1	47	47	680	14.46808529	1000	150	0	1800	250	4046	47	47	880	18.72340393
69011	69	1	60	5	10	388	4	1	1	0	1.078799963	7.510000229	1	1.351851852	3	253.75	196.75	3241.25	4600	550	8000	4200	902	287	235.625	5215	14600	570	15000	11500	3000	14.46638481	1	0	5	125	125	2050	16.39999962	7000	0	5000	2000	0	17000	165	125	2570	20.55999947
69012	69	1	25	3	0	110	2	0	0	0	-0.051505242	7.510000229	1	3.041666667	2	95	95	1400	1690	75	1800	1000	480	121	108	2310	3680	300	4000	5200	540	14.24527934	1	0	1	95	39	500	12.82051277	4000	180	3000	5000	800	15380	79	79	1600	20.25316429
69013	69	1	55	3	8	123	1	0	0	0	-0.572857559	1.74000001	1	1.351851852	3	113	113	1598	3000	400	4200	3500	0	113	113	2704	4540	600	6600	7000	530	14.5753988	1	0	2	107	18	320	17.77777863	2400	200	4800	3550	705	14223	107	107	2140	20
69014	69	1	60	6	0	128	2	1	0	0	0.065172501	7.510000229	1	1.351851852	3	113	97	1536	3000	200	5200	3000	588	113	97	2436	5400	200	9000	7500	451	14.24875132	1	0	5	110	20	480	24	5000	400	4000	5537.5	300	20700	110	110	2080	18.90909004
69015	69	1	35	3	10	75	2	0	1	0	0.050065827	0	1	4.055555556	3	33	33	360	1350	400	1200	800	0	33	33	680	1950	400	2400	1600	0	14.38552003	1	0	1	33	33	680	20.60606003	1700	85	3000	3000	200	8975	33	33	800	24.24242401
69016	69	1	29	3	8	47	0	0	1	0	0.237460479	7.510000229	1	3.041666667	3	33	33	380	860	200	800	600	0	33	33	620	1450	300	2400	1600	0	14.47359588	1	0	3	33	33	400	12.12121201	500	200	2000	1000	0	4500	33	33	640	19.39393997
69017	69	1	30	4	10	125	2	0	0	0	-0.236631095	0.810000002	1	1.351851852	4	105	105	1410	2600	200	6000	2600	0	105	105	1760	7300	300	9000	7500	1000	14.20171402	1	0	1	95	95	1245	13.10526276	2000	80	1500	3000	0	7780	129	119	2950	24.78991508
69018	69	1	32	3	3	57	0	0	0	0	0.934821725	0.810000002	1	8.111111111	3	20	20	160	300	0	0	0	700	53	53	1060	1510	180	1500	3000	6000	14.3405073	1	0	2	53	53	520	9.811320305	2400	50	1500	1300	0	6650	53	53	920	17.35848999
69019	69	1	39	4	10	130	1	0	0	0	0.429339468	0.810000002	0	1.351851852	3	114	114	1540	1550	120	1500	2000	0	120	114	2720	5050	350	1800	4200	775	14.37442738	1	0	1	120	110	1340	12.18181801	1600	300	1500	2200	100	8300	120	110	2800	25.45454597
69020	69	1	68	5	0	126.5	1	1	0	0	-0.05177233	1.74000001	1	3.041666667	3	98.5	98.5	1180	1460	90	3900	1550	435	98.5	98.5	1960	3870	500	7200	6000	0	14.33847056	1	0	1	99	79	1000	12.65822792	3000	0	8100	2400	305	15857	113	113	1480	13.09734535
70001	70	1	50	7	0	107	8	0	1	0	0.910030127	7.510000229	0	1.351851852	2	89	44	650	5720	1450	3600	1250	2418.75	89	44	960	4840	750	2500	3550	840	5.994507888	1	0	0	89	0	0	0	3200	120	3000	2800	700	12420	89	89	2360	26.51685333
70002	70	1	50	2	0	93	2	0	0	0	-1.902047038	7.510000229	1	2.147058824	2	88	88	1129	1590	0	5200	2500	0	88	88	1645	4460	0	7280	4680	400	6.111525408	1	0	1	62	0	0	0	2300	180	4000	3200	500	11980	62	62	1680	27.09677505
70003	70	1	42	5	7	167	3	0	0	0	-1.423845053	7.510000229	1	2.147058824	2	163	163	2027	5950	0	6800	4000	2418.75	163	163	3749	14900	0	2800	8965	1344	6.050772987	1	0	1	113	73	1291	17.6849308	3000	300	0	3000	800	9300	255	125	3406	27.24799919
70004	70	0	55	4	6	102	5	1	1	0	1.078799963	7.510000229	1	0.640350877	3	60	42	528	1320	200	1600	1800	700	80	62	1426	2330	100	5200	2800	350	6.076542892	1	0	1	88	38	570	15	4200	700	1200	1000	0	8300	74	62	1550	25
70005	70	1	52	3	5	162	8	1	0	0	-0.074028045	0.810000002	1	1.351851852	4	126	0	0	3900	0	3000	4000	380	113	113	2260	6700	300	6000	7500	450	6.076542892	1	0	1	147	147	2920	19.86394501	4000	1000	7000	5000	800	21100	168	147	2940	20
70006	70	1	31	3	5	82	8	0	1	0	-0.235207528	7.510000229	0	1.351851852	2	79	79	1270	1000	120	2400	750	1600	79	79	1870	3600	150	2400	4700	5000	5.928488738	1	0	1	47	47	760	16.1702137	2040	70	0	150	310	3557	47	47	840	17.87234116
70007	70	1	42	4	0	210.5	3	0	1	0	1.562792182	0.810000002	0	3.041666667	3	102	102	1580	1250	0	2200	1350	0	116	88	1760	6370	700	3000	4500	2200	5.857765785	1	0	1	130	130	2070	15.92307663	7000	1200	12000	5400	1300	31020	133	109	2635	24.17431259
70008	70	1	50	3	1	129	11	0	1	0	0.259764969	7.510000229	1	3.041666667	4	82	54	1640	1645	60	3500	800	2418.75	117	117	2380	6345	60	8000	800	740	5.92377199	1	0	1	102	20	280	14	800	225	9600	132	680	14209	145	117	3040	25.98290634
70009	70	1	40	6	0	50	0	0	0	1	-1.271839023	7.510000229	1	3.041666667	4	48	48	720	410	60	1600	1250	185	48	48	1180	1940	120	2800	3687	300	6.132166369	1	0	1	48	48	840	17.5	2152	200	3600	1800	400	9112	48	48	1060	22.08333397
70010	70	1	25	3	2	38	2	0	0	0	-0.851057112	7.510000229	1	3.041666667	3	33	33	480	400	0	800	350	450	66	33	800	1373	60	2800	1800	1000	6.11365211	1	0	1	33	33	740	22.42424202	1680	120	2400	2800	280	8480	33	33	880	26.66666603
70011	70	1	65	7	0	77	6	0	0	0	0.39223367	0.319999993	1	5.214285714	4	68	16	240	1200	0	0	0	500	68	68	1360	2950	0	2700	3740	1700	6.06910491	1	0	1	68	68	1052	15.47058868	3500	0	0	2500	600	8040	67	59	1431	24.25423813
70012	70	1	28	3	6	77	4	1	1	0	0.993261397	0	1	1.351851852	4	72	38	575	1200	800	1200	2400	200	72	67	1340	3670	150	1200	3600	460	6.129048714	1	0	1	67	67	1130	16.86567116	3200	0	1300	800	0	5300	72	72	1710	23.75
70014	70	1	52	8	0	110	11	1	1	0	0.467209637	1.74000001	1	1.351851852	3	82	82	1400	1200	0	0	900	0	100	64	1440	8600	660	0	3450	1500	6.117910032	1	0	1	82	64	1600	25	1600	120	0	500	0	4220	100	64	1680	26.25
70016	70	1	35	5	2	33	7	0	0	0	-0.57599932	7.510000229	0	1.351851852	3	30	30	400	620	0	400	350	100	30	30	680	1200	75	500	1800	160	6.063670259	1	0	1	63	63	920	14.60317421	1900	0	1000	2400	0	6100	56	56	1080	19.2857151
70017	70	1	53	3	0	64	9	0	0	0	-0.907018542	7.510000229	0	3.041666667	2	60	60	1000	600	0	1400	400	160	60	60	1100	1000	50	1200	3200	1150	5.936487695	1	0	1	119	119	1620	13.61344528	2500	0	1300	1500	0	6100	119	119	2300	19.32773018
70018	70	1	32	4	5	97	9	0	0	0	0.713944197	7.510000229	1	1.351851852	3	91	43	625	1640	0	3000	500	50	99	83	1640	3680	220	4500	3950	2020	6.025242006	1	0	1	65	65	1040	16	1500	210	2400	1500	0	8010	91	65	1800	27.69230843
70020	70	1	40	4	0	99	7	0	1	1	-0.058503691	1.74000001	1	3.041666667	3	76	76	3241.25	1000	100	2500	1000	276	86	83	2200	3320	150	4000	5000	450	5.97489579	1	0	1	63	63	1180	18.73015785	1440	240	5800	1290	0	10534	103	70	1710	24.4285717
71001	71	1	40	5	9	41	3	0	1	1	-0.360639423	0	0	1.351851852	3	33	33	320	2450	250	2000	1000	250	33	33	800	2250	250	2000	1000	1000	5.492689545	0	0	0	33	33	400	12.12121201	400	120	2000	1000	240	4460	0	0	0	0
71002	71	1	40	6	9	109	0	1	0	0	0.39223367	0.810000002	1	6.551282051	2	26	26	400	1550	150	2000	200	250	93	43	1080	3500	500	1000	4500	500	5.421315507	0	0	0	43	43	800	18.6046505	1020	520	2400	800	600	6630	43	43	1000	23.2558136
71003	71	1	38	3	0	115.5	0	0	0	1	-0.037319131	7.510000229	1	0	3	87	87	1020	1500	0	300	750	350	80	80	1920	3250	100	1000	8000	525	5.463146444	0	0	0	108	108	1707	15.80555534	1000	220	1200	500	1100	5520	108	108	2600	24.07407379
71004	71	1	26	3	3	13	1	0	1	0	0.138764083	0.810000002	1	1.351851852	3	10	10	200	550	70	100	100	450	10	10	280	860	100	500	200	120	5.47792918	0	0	0	20	20	360	18	400	120	1500	400	600	3500	0	0	0	0
71005	71	1	26	4	2	102	4	0	1	0	-1.054691195	0	1	0	4	66	66	520	1610	0	1200	1200	2000	15	15	280	870	0	0	1000	1120	5.028827851	0	0	0	99	99	1560	15.75757599	2500	200	0	500	300	4300	93	81	1900	23.45679092
71007	71	1	46	4	0	110	1	0	1	0	-0.773261249	7.510000229	1	1.351851852	2	89	89	1270	1025	170	2750	900	476	89	89	2155	2680	250	4500	4450	425	5.426522776	0	0	0	89	89	1000	11.23595524	3200	400	2000	2000	0	9600	89	89	1880	21.12359619
71008	71	1	20	3	4	39	1	0	0	0	-1.228791833	7.510000229	1	1.351851852	4	33	33	280	500	100	0	0	150	33	33	400	1000	150	0	1200	240	5.482841918	0	0	0	33	33	400	12.12121201	1500	200	1200	1200	180	4580	33	33	640	19.39393997
71009	71	1	40	4	0	87	4	0	0	1	-0.318059146	0	0	12.16666667	3	82	0	0	1280	200	1500	0	460	82	82	2000	3550	300	0	7000	0	5.482509189	0	0	0	82	49	800	16.32653046	2900	0	600	0	0	5500	82	82	2160	26.34146309
71010	71	1	55	3	0	36	5	0	0	0	-2.280654192	0	1	0	3	33	33	520	600	0	0	460	0	33	33	720	1460	120	0	3200	200	5.496595278	0	0	0	0	0	0	0	0	0	0	0	0	0	0	0	0	0
71011	71	1	50	4	0	279	6	1	1	0	1.927495837	1.74000001	1	1.351851852	3	253.75	196.75	3241.25	7500	1000	6000	4000	925	350.125	235.625	5215	7000	1500	10000	10000	1500	5.450975087	0	0	0	184	184	1680	9.13043499	7000	0	4000	2000	2000	18000	269	232.375	4250	15.79925632
71012	71	1	36	4	0	32	12	0	0	0	0.162016943	0	1	0	3	51	0	0	400	20	0	200	220	25	25	480	1140	30	400	1800	125	5.477537662	0	0	0	23	23	400	17.39130402	1500	300	2000	1000	60	5860	23	23	720	31.30434799
71015	71	1	28	4	5	44	0	0	1	0	-0.387998819	1.74000001	1	3.041666667	3	40	40	800	700	100	600	0	200	40	40	980	1200	200	900	1500	320	8.317984096	0	0	0	40	40	520	13	1000	600	3000	2000	160	7660	40	40	1120	28
71016	71	1	28	4	5	41	11	1	1	1	0.279084086	7.510000229	1	3.041666667	4	91	91	1160	1050	120	1800	600	1200	91	91	2800	3501	120	3600	4680	1200	5.485534677	0	0	0	0	0	0	0	0	0	0	0	0	0	0	0	0	0
71018	71	0	42	6	2	142	3	1	0	0	0.872107208	0.810000002	0	0	3	129	129	1920	1885	160	2500	800	940	129	129	2920	3400	300	4000	8800	1055	5.384444243	0	0	0	129	129	1950	15.11627865	3300	200	400	300	700	6900	129	129	3600	27.9069767
71019	71	1	30	4	9	80	4	1	1	0	1.231332541	7.510000229	1	3.041666667	3	76	76	740	400	0	0	0	375	76	76	1680	3600	450	0	0	0	5.495756837	0	0	0	76	76	660	8.684210777	510	165	2100	0	600	3975	76	76	960	12.6315794
71020	71	1	27	4	2	39	4	0	0	0	0.376294166	1.74000001	1	0	3	38	38	720	700	0	600	825	240	38	38	800	1285	360	1200	2300	400	5.492956789	0	0	0	38	38	516	13.57894707	500	300	2000	300	590	4540	38	38	893	23.5
72001	72	1	40	4	10	261	1	1	0	0	-0.332512349	7.510000229	1	0	2	195	195	2830	8937.5	0	5000	4000	510	245	235.625	5215	18415	3000	8000	11500	885	6.980499389	0	0	0	220	190.125	2800	13.65853691	5000	0	7000	3000	0	18000	245	232.375	4640	18.93877602
72002	72	1	40	3	0	83	12	0	0	0	-0.561546147	7.510000229	1	2.147058824	4	33	33	320	3300	200	1500	1500	200	75	75	1480	5700	200	2500	1500	270	6.962499751	0	0	0	75	75	1360	18.13333321	2000	0	2000	1500	0	7500	75	75	1460	19.46666718
72003	72	1	30	4	0	13	4	0	1	0	-0.813529432	0	1	1.351851852	3	10	10	160	430	100	0	300	150	20	10	240	1000	100	0	400	100	6.931927546	0	0	0	10	10	240	24	500	0	0	300	0	1300	10	10	360	34.16290379
72004	72	1	50	3	0	108	7	0	1	0	-1.13151896	7.510000229	1	0	3	104	49	600	4100	0	4000	1600	0	104	104	2420	9020	600	2000	6500	0	6.92498012	0	0	0	94	94	1400	14.89361668	3100	400	1200	500	0	7200	94	94	2100	22.34042549
72005	72	1	60	3	5	120	7	0	1	0	-0.046173014	1.74000001	1	5.214285714	3	112	40	800	2000	0	0	600	0	112	112	3040	5150	500	1000	6000	0	6.932928581	0	0	0	112	112	1990	17.7678566	2300	500	2000	2000	0	8400	112	112	1940	17.3214283
72006	72	1	45	6	0	171	5	0	1	0	0.013934787	0	1	3.041666667	3	165	165	3200	4100	0	4500	1800	0	165	165	4560	12000	1200	6000	7500	0	6.898974473	0	0	0	151	33	620	18.78787804	2555	150	1800	990	800	8535	125	99	1800	18.18181801
72007	72	1	38	4	5	52	4	0	0	0	-0.386512488	0.810000002	0	5.214285714	3	31.5	20.5	370	470	100	0	200	2000	30.5	30.5	880	1500	200	0	3000	2800	6.969922042	0	0	0	1.5	1.5	10	6.666666508	2	0	0	15	0	77	27.5	27.5	735	26.72727203
72008	72	1	28	2	7	52	12	0	0	0	-1.539032459	0.319999993	0	0	3	47	47	560	2050	100	800	470	2000	47	47	840	2050	150	900	2000	0	6.917193535	0	0	0	14	14	200	14.28571415	390	0	400	400	200	1590	18	18	370	20.55555534
72009	72	1	40	3	7	35.5	10	0	0	0	-0.57599932	7.510000229	0	0	3	10	10	140	200	0	0	0	2100	15.5	15.5	340	400	0	0	1000	2500	6.881277732	0	0	0	7	7	180	25.7142849	100	80	0	250	0	550	21	21	700	33.33333206
72010	72	1	35	3	0	66	5	1	1	0	-1.009435892	7.510000229	1	1.351851852	3	26	26	400	2240	100	1500	300	0	59	59	880	3680	200	3600	3000	0	6.932928581	0	0	0	33	33	360	10.909091	940	0	2200	600	100	4440	0	0	0	0
72011	72	1	50	4	0	181	8	0	0	0	-1.038749218	1.74000001	1	0	3	162	162	487	2500	0	1000	0	0	162	162	3225	11000	2000	3000	8500	0	6.989474578	0	0	0	80	80	870	10.875	2200	100	1400	500	0	4700	136	136	2300	16.91176414
72012	72	1	55	4	10	112	13	0	0	0	1.148971438	7.510000229	0	1.351851852	3	84	10	80	3100	0	500	0	50	84	84	1680	3500	90	3000	4500	0	6.88493827	0	0	0	41	21	400	19.04761887	1000	300	2500	400	230	5830	69	69	1820	26.37681198
72014	72	1	32	4	6	69	6	0	1	1	-0.813529432	1.74000001	1	1.351851852	2	33	33	400	360	90	0	300	0	65	65	1160	2820	120	0	4000	0	6.932677725	0	0	0	32	32	520	16.25	2000	300	600	1000	0	4300	36	36	760	21.11111069
72015	72	1	42	4	4	91	13	0	1	1	-0.813529432	1.74000001	1	3.041666667	3	38	38	240	1200	100	1000	1000	600	76	76	1440	6060	1000	3000	5000	1925	6.876847171	0	0	0	104	104	1720	16.53846169	3000	0	3000	1800	250	8850	153	153	2920	19.08496666
73001	73	1	35	5	5	77	13	0	0	1	-0.131325185	0	1	8.111111111	2	69	69	840	2300	400	1200	2000	1035	69	69	1400	6000	500	1500	5000	100	3.83121992	0	0	0	15	15	280	18.66666603	2600	300	500	600	0	4400	45	45	800	17.77777863
73002	73	1	28	3	8	55	6	0	0	0	-0.571371257	1.74000001	1	0	3	3	0	0	0	0	0	0	0	45	42	560	2750	500	0	2000	1000	4.03858837	0	0	0	42	42	660	15.71428585	2700	300	2000	300	0	6500	42	42	1160	27.61904716
73003	73	1	35	6	9	66	6	0	0	1	-0.319387972	0	1	12.16666667	3	15	0	0	2200	600	0	1000	800	45	30	600	3000	700	1200	4000	550	3.847023845	0	0	0	35	20	320	16	5500	2075	400	1000	110	11010	57	45	1600	34.16290379
73004	73	1	35	4	0	71	4	0	1	0	-1.178787231	0	1	5.214285714	2	77	66	880	3020	100	0	500	845	66	66	1880	4450	180	2000	5000	500	3.874641703	0	0	0	66	66	1200	18.18181801	2000	300	0	1000	550	5450	99	99	2350	23.73737335
73005	73	1	35	5	0	79.5	5	0	0	1	-1.298360586	0	1	2.147058824	2	41.5	41.5	460	2200	60	0	200	200	71.5	71.5	1720	4800	1300	1200	3200	435	3.830443374	0	0	0	36	36	590	16.38888931	1650	500	0	800	700	4450	77	65	1480	22.76922989
73006	73	1	52	2	0	51	3	0	0	0	-1.191754222	1.74000001	0	5.214285714	2	13	13	120	950	30	0	100	50	46	46	1000	3000	60	0	3000	350	3.788430175	0	0	0	46	33	720	21.81818199	1810	720	3000	600	200	7130	46	46	1080	23.47826004
73007	73	1	41	6	7	130	4	1	1	1	-0.808234811	0	1	12.16666667	2	29	29	400	8937.5	300	3500	200	450	114	92	740	4800	120	3000	8000	1500	3.869067977	0	0	0	69	69	990	14.347826	2250	800	2000	400	450	7910	123	71	1190	16.7605629
73008	73	1	50	2	0	50	3	1	0	0	-2.48684454	1.74000001	0	3.041666667	3	11	11	200	1050	35	0	1000	200	33	31	720	2100	800	0	1000	200	3.782563665	0	0	0	11	11	200	18.18181801	600	50	0	120	0	990	13	11	220	20
73009	73	1	50	6	0	36	3	0	0	0	-1.552853703	1.74000001	1	0	3	14	14	280	405	50	0	500	100	24	10	200	375	100	0	500	100	3.810420202	0	0	0	14	0	0	0	800	200	0	0	0	1300	70	56	1000	17.8571434
73010	73	1	40	5	2	63	6	0	0	0	-1.21348536	1.74000001	1	3.041666667	3	29	29	380	3300	100	0	1000	300	41	41	1120	4300	200	0	1000	350	3.781415985	0	0	0	34	34	700	20.58823586	1900	200	0	500	0	3400	34	34	950	27.94117737
73011	73	1	29	2	5	48	1	0	1	0	-1.193240523	7.510000229	0	0	3	39	39	450	920	70	2000	500	2418.75	39	39	624	600	100	400	2000	2200	3.820593987	0	0	0	39	29	680	23.44827652	1200	380	2000	980	82	5242	0	0	0	0
73012	73	1	55	5	1	44	4	0	0	0	-0.673209429	0.810000002	0	0	4	6	6	160	160	30	200	50	2000	6	6	220	400	20	200	40	2500	3.848984138	0	0	0	26	26	720	26.92827892	2400	250	0	600	400	4450	26	26	590	22.69230843
73013	73	1	46	5	1	51.5	6	0	1	1	-0.046094675	0.810000002	1	12.16666667	4	47	47	960	500	100	0	360	160	47	47	1160	1550	130	0	1000	1140	3.821683337	0	0	0	47	47	800	17.02127647	2900	300	1200	2000	0	7800	47	47	900	19.14893532
73014	73	1	32	6	0	63	4	0	1	0	-0.320874304	1.74000001	1	1.351851852	3	59	59	920	3000	0	2500	4000	360	59	59	1520	5400	300	2000	5000	504	3.819366827	0	0	0	15	15	490	26.92827892	500	0	1000	150	0	1850	15	15	640	34.16290379
73015	73	1	40	4	0	27	5	0	0	0	-1.133005261	0.319999993	1	3.041666667	3	22	22	340	444	60	0	1200	96	22	22	620	1038	140	0	1600	100	3.817210776	0	0	0	21	21	360	17.1428566	1500	0	0	0	0	2200	21	21	300	14.28571415
73016	73	1	27	3	8	30	6	0	0	0	-0.658756196	7.510000229	1	5.214285714	3	22	22	340	488	120	0	800	135	22	22	640	1634	200	0	1200	135	3.789009883	0	0	0	22	22	360	16.36363602	1000	160	0	0	60	1720	22	22	320	14.54545498
73017	73	1	30	5	0	50.5	5	0	1	0	-0.556918085	0.810000002	1	3.041666667	3	9	9	180	250	80	300	150	150	45	42	920	4000	500	1500	2400	160	3.777198471	0	0	0	45	42	1080	25.7142849	1200	160	0	0	88	2248	45	42	960	22.8571434
73018	73	1	32	4	8	42	10	0	0	0	-0.757734537	0.810000002	1	1.351851852	3	33	33	440	600	200	0	200	120	33	33	740	3000	250	0	1800	1200	3.821983895	0	0	0	43	33	370	11.21212101	1500	200	1000	600	400	4700	43	43	660	15.3488369
73019	73	1	30	4	2	68	4	0	0	0	-1.242565751	1.74000001	1	1.351851852	2	58	20	400	2500	500	0	250	0	70	20	470	5200	400	500	2800	0	3.792965469	0	0	0	41	41	800	19.51219559	1900	200	1200	600	0	4700	53	40	720	18
73020	73	1	33	6	0	38	9	0	1	0	-0.236631095	0.810000002	0	1.351851852	3	34	34	300	1050	40	0	220	200	34	34	900	5100	80	0	2500	200	3.821623533	0	0	0	34	34	600	17.64705849	900	280	0	800	90	2670	92	92	2280	24.78260803
74001	74	1	58	3	0	69	5	1	1	0	-0.467316628	0.319999993	1	5.214285714	3	62	62	680	1000	0	0	450	1500	62	46	960	3000	220	300	2760	120	7.477501569	0	0	0	78	0	0	0	3000	700	2500	1700	800	11200	46	46	920	20
74002	74	1	29	4	5	44	1	0	0	0	0.419059426	7.510000229	0	5.214285714	3	40	40	400	500	0	0	600	0	40	40	640	960	200	0	2000	900	7.447008349	0	0	0	25	0	0	0	1000	0	0	750	0	2750	25	25	520	20.79999924
74003	74	1	60	2	0	82	1	1	0	0	-0.287485868	0.319999993	1	1.351851852	3	10	10	240	290	0	0	120	220	76	76	920	1500	0	2000	0	0	7.39472682	0	0	0	10	0	0	0	200	0	0	0	0	480	76	76	1600	21.05263138
74004	74	1	46	7	0	112	6	1	1	0	-0.57599932	0.810000002	0	12.16666667	3	72	72	1400	1610	0	860	520	0	72	72	1440	3440	100	1200	960	180	7.232117634	0	0	0	72	20	280	14	1152	0	3600	600	325	7189	72	72	1540	21.38888931
74005	74	1	56	3	0	251.5	5	1	0	0	-0.128557354	1.74000001	0	12.16666667	4	134	0	0	2625	0	2000	1200	710	115	20	400	750	30	700	1200	695	7.441011315	0	0	0	125	125	1120	8.960000038	4600	0	5000	0	0	13200	125	125	2000	16
74006	74	1	35	4	5	33	6	1	0	0	-0.571371257	0.319999993	1	0.640350877	3	26	26	160	650	0	590	370	105	26	26	520	720	80	1000	900	90	7.114348711	0	0	0	48	0	0	0	550	200	1800	200	300	3750	26	26	720	27.69230843
74007	74	1	60	7	8	178	4	1	1	0	0.811187148	0	1	1.351851852	4	163	34	420	2800	0	3500	800	510	181	145	3680	13700	160	12250	3000	1620	7.445386903	0	0	0	167	0	0	0	2500	0	10500	1000	0	18300	167	167	3600	21.55688667
74008	74	1	40	5	5	91.5	7	1	0	0	-1.023998618	7.510000229	1	1.351851852	4	78	78	820	1170	0	1600	780	800	78	78	2160	5148	30	5500	4680	520	7.401803321	0	0	0	78	0	0	0	2700	0	3200	500	180	7880	78	78	2340	30
74010	74	1	45	4	0	106	5	0	0	0	-0.047144257	7.510000229	1	3.041666667	2	102	102	1530	2800	200	4200	1600	0	102	72	1560	4300	1600	8400	8200	1200	7.474903511	0	0	0	56	0	0	0	1240	190	0	300	315	3245	56	48	1360	28.33333397
74011	74	0	30	5	10	155	5	1	0	0	0.478132337	1.74000001	1	3.041666667	2	99	99	1375	2900	200	600	1200	0	139	139	3100	6300	250	6300	9240	1400	7.417844069	0	0	0	113	40	640	16	1450	120	2000	1400	450	7720	139	139	3180	22.87769699
74012	74	1	37	4	0	62	5	0	0	0	-1.889080167	7.510000229	1	3.041666667	3	48	48	720	500	0	1200	0	0	60	60	1200	2180	0	1800	2800	0	7.457408344	0	0	0	0	0	0	0	0	0	0	0	0	0	0	0	0	0
74013	74	0	33	5	1	66.5	1	1	1	0	0.380922258	0	1	0.640350877	4	36	30	470	1196	120	0	180	690	61	61	1430	2500	60	0	4270	425	7.484996928	0	0	0	0	0	0	0	0	0	0	0	0	0	0	0	0	0
74014	74	1	26	4	5	75	0	1	0	0	0.316551208	0	1	3.041666667	3	65	65	960	1675	0	0	1500	0	65	65	1520	3640	100	200	4225	320	7.42944566	0	0	0	25	25	400	16	410	35	0	200	120	965	25	25	440	17.60000038
74015	74	1	40	4	6	105.25	4	1	0	0	0.576828718	7.510000229	0	0.640350877	4	100	100	1340	1500	90	1620	1000	250	100	100	2110	1800	80	6300	7000	320	7.425154759	0	0	0	66	0	0	0	3400	140	800	1300	0	6240	66	66	1230	18.63636398
75001	75	1	45	6	0	73	5	1	1	1	0.71566242	0.810000002	1	1.351851852	3	65	65	1000	700	0	0	900	0	65	65	1440	2690	120	3000	3500	312	6.182614272	1	0	6	62	62	740	11.93548393	2200	120	3000	1200	0	7520	48	48	1180	24.58333397
75002	75	1	51	4	0	73.5	6	0	1	0	0.713944197	7.510000229	1	5.214285714	3	55.5	42.5	840	950	0	1600	700	0	55.5	55.5	1620	2530	300	2400	2500	0	6.035826805	1	0	0	170.5	170.5	3600	22.05278587	11987.5	0	8500	5500	0	32000	165.5	164	5040	30.73170662
75003	75	1	58	4	5	95	3	0	1	1	0.95461607	0.319999993	1	12.16666667	3	91	91	1052	1200	0	1200	1550	0	91	91	1450	3040	250	3700	4860	1800	6.37439344	1	0	0	141	141	2584	18.32624054	3700	0	4500	1200	620	12820	141	141	3510	24.89361763
75004	75	1	28	4	0	82	4	0	1	0	1.316330075	7.510000229	0	1.351851852	4	18	18	280	920	0	450	400	0	74	74	1660	3500	150	5000	5000	0	6.352396639	1	0	2	107	107	1281	11.97196293	1800	700	1000	2000	480	7980	140	107	2606	24.35514069
75005	75	1	60	4	5	59	5	0	0	0	-0.589910626	0.319999993	1	3.041666667	3	55	55	660	2150	0	1000	2000	150	55	55	1100	4045	150	3000	3300	150	6.341256218	1	0	1	80	0	0	0	1290	180	3600	1650	240	8280	55	55	1320	24
75006	75	1	27	4	0	15	1	0	1	0	-0.80809027	0	1	12.16666667	3	10	10	120	240	0	0	100	300	10	10	200	420	30	0	500	500	6.356075483	1	0	2	10	10	240	24	400	0	0	300	0	1000	26	26	640	24.61538506
75007	75	1	35	5	4	58	5	1	1	0	-1.165829182	0.810000002	0	3.041666667	4	56	56	250	1350	0	600	560	225	56	56	1120	2300	150	3000	2800	165	6.378218614	1	0	2	36	36	480	13.33333302	480	120	900	720	150	3234	56	56	1180	21.0714283
75008	75	1	50	2	0	58	3	0	0	0	-1.009435892	7.510000229	0	1.351851852	3	49	49	860	750	0	1800	300	0	49	49	1030	2320	50	3200	2500	0	6.171189795	1	0	3	49	0	0	0	2700	180	3000	3200	0	10880	49	49	1140	23.26530647
75009	75	1	35	5	0	67	5	0	0	0	0.717148721	7.510000229	1	4.055555556	3	64	64	866	1030	200	2000	1000	0	64	64	1280	1630	200	2600	3600	0	6.154091791	1	0	6	103	0	0	0	2255	320	4800	1620	390	11065	94	94	2060	21.9148941
75010	75	1	55	4	10	247	3	0	1	0	1.941949129	0	0	3.041666667	3	233	196.75	2629	6800	100	1500	4276.25	0	233	233	4660	14050	2000	2520	11200	496	6.366403831	1	0	3	233	190.125	3600	18.19742584	4500	1000	4000	2500	600	17600	275.125	232.375	5853.75	30.90128708
75011	75	1	60	2	1	38	8	0	0	0	-0.148982406	7.510000229	1	3.041666667	3	28	28	460	485	0	0	280	0	28	28	760	479	0	0	980	80	6.111435273	1	0	1	28	28	400	14.28571415	1000	120	1000	500	0	3120	28	28	480	17.1428566
75012	75	1	50	3	0	70	5	0	0	1	0.287595898	7.510000229	1	3.041666667	3	65	65	780	1710	0	1800	2200	287	65	65	1400	4565	120	2600	4250	460	6.367618757	1	0	0	65	65	960	14.76923084	1500	200	2000	1500	600	7600	65	65	1300	20
75013	75	1	50	6	4	181	4	0	0	0	0.287595898	7.510000229	1	3.041666667	3	113	113	1530	2000	60	5500	1650	0	178	152	3320	7300	0	8000	8900	0	6.101605623	1	0	2	116	23	330	14.347826	1280	180	5200	2640	0	12116	200	184	4480	24.347826
75014	75	1	50	6	9	171	3	1	1	0	0.803373337	7.510000229	0	5.214285714	3	50	50	700	760	90	2500	800	0	142	142	3950	5580	250	9000	7600	1150	6.397257906	1	0	11	50	0	0	0	1900	0	0	1590	350	6040	142	142	3080	21.69014168
75015	75	1	57	4	10	193	3	1	0	0	-0.297083348	1.74000001	1	1.351851852	2	31	0	0	445	0	0	80	0	51	35	860	1940	90	0	1850	530	6.369299983	1	0	2	45	45	490	10.88888931	1100	220	0	1800	0	4020	55	52	1456	28
75016	75	1	75	3	2	66.5	0	0	0	0	-1.048762083	0.810000002	1	3.041666667	2	50	20	300	2960	300	0	400	1650	62	42	810	1540	75	1200	2900	335	6.110078901	1	0	2	77	0	0	0	720	120	2400	150	280	4978	119	69	1700	24.63768196
75017	75	1	40	10	0	402	1	1	0	0	2.734918594	7.510000229	1	1.351851852	2	145	137	2045	1760	300	7000	2000	265	348	235.625	5215	15650	1200	15000	11500	1750	6.10389405	1	0	5	261.5	140	2800	20	11987.5	1200	14000	5537.5	500	38886.25	275.125	232.375	5853.75	24.33333397
75018	75	1	60	5	0	108	0	0	0	0	0.520656109	1.74000001	1	2.147058824	3	96	96	1152	1520	0	1600	3000	0	96	86	1800	3300	200	2800	4800	280	6.109691168	1	0	5	118	118	1440	12.20339012	2400	355	6000	3500	555	14910	118	118	2928	24.81355858
75019	75	1	52	6	0	203	6	0	0	0	-0.069399968	7.510000229	1	1.351851852	2	173	173	2422	3070	1200	8000	4276.25	0	173	126	2520	4280	2000	10000	8000	6000	6.131341399	1	0	2	206	25	720	26.92827892	7280	0	6500	5537.5	0	23380	206	206	5660	27.47572899
75020	75	1	32	5	0	77	4	1	0	0	0.474990577	7.510000229	1	0	2	65	18	200	1340	0	0	650	550	73	73	1670	3343	120	4500	4800	400	6.052423283	1	0	1	73	42	400	9.523809433	1500	0	4000	2322	120	10596	73	73	1840	25.20547867
76001	76	1	28	5	0	31	2	0	0	1	-0.048630569	0.810000002	1	3.041666667	3	25	0	0	600	60	0	800	1000	25	25	500	2900	100	0	1000	400	6.065549372	0	0	0	0	0	0	0	0	0	0	0	0	0	0	0	0	0
76003	76	1	28	3	5	116	3	0	0	0	-0.38546291	7.510000229	1	3.041666667	3	111	111	1120	1800	0	2800	1500	2418.75	111	111	2680	7350	200	2800	4500	3200	8.200486313	0	0	0	0	0	0	0	0	0	0	0	0	0	0	0	0	0
76004	76	1	32	4	0	37	1	0	0	0	-0.049236435	0	0	0	3	33	33	600	1150	0	0	400	0	33	33	720	2100	0	0	1800	140	7.950944169	0	0	0	159	111	1880	16.93693733	3700	600	8000	4500	0	19300	111	111	2240	20.1801796
76005	76	1	26	4	7	30	3	0	0	0	-0.912225783	0.319999993	0	5.214285714	3	30	30	160	250	0	0	120	550	15	15	280	530	15	0	700	500	8.311168048	0	0	0	15	0	0	0	590	40	0	250	0	1180	15	15	300	20
76006	76	1	45	6	0	104	2	0	0	0	0.860469401	0	1	0	3	96	96	1760	3000	100	2400	500	630	96	96	1800	8200	300	3000	6000	750	8.197802199	0	0	0	136	136	2280	16.76470566	4000	700	10000	4000	0	21200	136	136	2720	20
76007	76	1	65	5	5	24	6	0	1	1	-1.383502245	7.510000229	0	5.214285714	3	17	17	240	100	0	0	0	90	17	17	440	870	0	0	500	160	8.197903483	0	0	0	17	0	0	0	460	45	0	250	0	955	17	17	320	18.8235302
76009	76	1	40	7	7	97	10	0	0	0	-0.815893412	0	0	12.16666667	3	92	57	940	1600	300	0	500	1125	92	92	2214	4850	400	0	2400	1080	8.126632276	0	0	0	27	5	60	12	0	0	0	0	0	450	33	33	480	14.54545498
76010	76	1	25	3	0	67	4	0	0	0	-0.010651745	0	0	18.25	3	66	0	0	1800	200	1500	1500	600	66	66	1600	3920	300	2000	3000	440	8.129713291	0	0	0	66	66	720	10.909091	440	0	1100	300	500	3540	66	66	940	14.24242401
76011	76	1	45	4	0	78	5	1	0	0	0.717148721	0.810000002	1	12.16666667	3	20	0	0	720	150	900	100	300	33	33	920	1520	100	1000	800	280	8.11893134	0	0	0	20	20	320	16	400	0	1600	200	0	2800	20	20	480	24
76012	76	1	36	4	0	101	4	0	1	0	0.654137194	0.810000002	1	0	3	99	66	1200	2660	0	5000	2000	630	99	99	2700	5400	160	10000	4200	0	8.128066876	0	0	0	0	0	0	0	0	0	0	0	0	0	48	48	970	20.20833397
76013	76	1	50	7	0	58	3	0	1	0	-0.434255779	7.510000229	1	5.214285714	3	33	33	600	285	0	0	400	280	33	33	800	1710	160	0	2800	240	8.162536906	0	0	0	33	33	300	9.090909004	440	80	0	200	250	1570	53	53	1400	26.41509438
76014	76	1	45	3	14	42	4	1	1	0	0.279084086	0	0	3.041666667	2	33	33	640	700	0	1200	400	150	33	33	800	1700	160	1000	1800	240	8.115061609	0	0	0	32	16	240	15	250	20	600	300	1400	3270	33	33	1120	33.93939209
77001	77	1	36	2	0	41	0	0	1	0	-1.044503212	7.510000229	1	0	3	29	29	540	350	35	0	300	175	29	29	590	1090	130	0	2000	250	7.812471424	1	1	1	35	35	640	18.2857151	1500	0	0	1750	230	4740	35	35	840	24
77002	77	1	30	3	5	27.5	1	0	0	0	-0.518498957	7.510000229	1	0	3	25	25	340	1700	100	900	0	250	25	25	600	2200	150	900	500	200	8.512473363	1	1	2	25	25	500	20	900	150	0	625	250	2325	25	25	700	28
77003	77	1	60	8	0	65	1	0	1	0	0.313384652	1.74000001	1	0	3	46	34	480	5400	800	0	350	0	50	50	1200	6350	450	0	3800	0	7.830981991	1	1	1	32	32	460	14.375	600	0	0	360	240	2096	50	36	1000	27.77777863
77004	77	1	39	4	0	117	0	0	0	0	-0.159322605	0.810000002	1	3.041666667	3	109	109	1480	3520	500	2400	1035	0	109	109	2180	4870	0	2400	4000	1300	8.500424937	1	1	1	109	109	1746	16.01834869	1720	300	2400	1400	200	8220	129	129	3136	24.31007767
77005	77	1	65	2	0	45	0	0	0	0	-2.156273603	1.74000001	1	0	3	33	33	495	500	0	600	0	300	33	33	640	2210	100	400	2000	300	8.496455183	1	1	1	33	33	650	19.69696999	750	150	1200	300	0	3093	47	47	1030	21.9148941
77006	77	1	35	4	5	71	0	0	0	0	0.450045496	0.810000002	1	5.214285714	3	65	45	620	1480	300	1500	550	173	65	45	1260	3300	180	1500	5000	800	8.493180629	1	1	2	42	16	440	26.92827892	2200	1000	1000	500	0	5900	62	62	1520	24.51612854
77007	77	1	38	4	2	46	3	0	1	0	0.074368268	1.74000001	1	3.041666667	3	27	0	0	2400	200	600	0	2418.75	41	41	780	2600	200	600	3000	400	8.397475737	1	1	1	51	51	860	16.86274529	1560	160	3600	610	0	7394	51	51	1160	22.74509811
77008	77	1	40	5	0	115	0	0	0	0	0.421959728	0.810000002	1	3.041666667	3	105	105	2100	2150	180	1500	600	690	105	105	2460	8750	320	1800	5400	780	8.395961455	1	1	1	97	67	1220	18.20895576	3200	120	8000	5537.5	0	19120	105	105	2080	19.80952454
77009	77	1	55	6	0	91	6	0	1	0	0.977868915	7.510000229	0	5.214285714	3	56	56	1008	1000	200	1500	1200	240	91	76	1721	4900	800	2000	5000	500	7.842077724	1	1	1	173	60	1880	26.92827892	7500	600	14000	5000	1500	34100	173	153	4140	27.05882263
77010	77	1	40	5	5	42	1	0	1	0	-1.763213277	7.510000229	1	0	3	35	0	0	660	0	600	400	280	35	35	920	2030	120	1200	2700	240	8.236865829	1	1	1	25	25	360	14.39999962	640	0	0	350	75	1365	35	35	640	18.2857151
77011	77	1	65	2	0	41	1	0	0	0	-1.575087786	7.510000229	1	5.214285714	3	32	0	0	1760	0	0	300	0	32	32	800	2960	90	0	3000	0	8.395201304	1	1	2	22	22	400	18.18181801	1200	0	0	0	0	1500	22	22	440	20
77012	77	1	30	3	0	29	0	0	0	0	-0.988985002	7.510000229	0	0	3	24	24	430	800	120	800	400	0	30	18	480	3000	300	1000	1700	1500	7.810466205	1	1	1	21	0	0	0	1200	0	0	800	0	2400	24	24	520	21.66666603
77013	77	1	50	2	1	60	1	0	1	0	-2.392317295	1.74000001	0	3.041666667	3	18	18	300	600	0	0	160	950	18	18	320	1700	0	0	240	0	8.009523161	1	1	2	38	38	800	21.05263138	755	280	1500	380	150	3977	56	56	1400	25
77014	77	1	36	5	8	68	5	0	1	0	-0.062968433	0.810000002	1	8.111111111	3	58	58	920	800	130	0	300	350	58	58	1300	3930	250	0	4500	530	7.880770706	1	1	1	44	44	820	18.63636398	2150	120	1500	828	400	5910	226	226	5853.75	28.14159203
77015	77	1	55	3	5	25	1	0	0	0	0.321789175	0	0	0	3	15	15	100	300	0	0	0	0	15	15	340	550	0	0	1500	110	8.557047481	1	1	1	15	15	340	22.66666603	850	0	0	350	150	1650	15	15	520	34.16290379
77016	77	1	30	4	5	38	0	0	1	0	-0.907018542	7.510000229	1	0	3	33	13	160	835	30	0	300	300	33	33	800	2500	50	0	2500	225	8.535900325	1	1	1	33	33	510	15.45454502	750	200	0	400	0	2050	33	33	850	25.75757599
78001	78	1	60	4	0	63	2	0	0	0	-0.910739481	7.510000229	1	0.640350877	2	25	25	400	5	0	0	1000	0	54	54	1480	1900	120	0	3000	500	5.744626817	1	0	20	54	54	980	18.14814758	995	320	3000	1200	940	7751	83	54	1320	24.44444466
78002	78	1	35	4	0	58.5	9	0	0	1	-0.910739481	1.74000001	1	3.041666667	3	52	52	480	2400	300	1500	0	240	52	52	1420	5140	500	3000	4500	1050	6.470298604	1	0	15	52	52	987	18.98077011	1000	140	0	1500	240	4180	98	80	3290	34.16290379
78003	78	1	50	5	5	69	13	0	0	0	-0.432537585	1.74000001	1	3.041666667	3	44	44	255	540	0	1000	1000	0	44	44	1300	3300	700	3500	5000	1010	6.348019808	1	0	10	60	0	0	0	3400	275	2000	3000	0	10175	60	60	1480	24.66666603
78004	78	1	45	3	0	69	6	0	0	0	-1.804836988	0	0	3.041666667	3	59	59	440	600	0	0	200	221	59	59	1440	3440	100	0	3400	400	6.518411432	1	0	20	59	0	0	0	3200	300	4000	1800	400	11100	54	54	1600	29.62962914
78005	78	1	50	4	0	78	0	0	0	0	0.615247786	1.74000001	1	1.351851852	2	62	62	800	0	200	0	1200	950	69	69	1500	4900	300	0	2000	1600	6.43606297	1	0	20	61	61	1180	19.34426308	5600	1400	4000	2500	300	16800	73	73	1760	24.10958862
78006	78	1	40	5	0	40	4	0	0	0	-0.806603968	7.510000229	1	12.16666667	3	30	30	400	1000	0	0	1000	250	60	30	640	3600	160	0	1500	6000	6.387935207	1	0	20	60	30	600	20	2000	140	1200	1200	670	5810	30	30	840	28
78007	78	1	30	3	3	24	1	0	0	0	0.094225325	0.319999993	0	12.16666667	3	19	19	400	3810	100	800	1000	0	19	19	740	7150	100	1500	2000	0	6.388932783	1	0	10	53	46	550	11.95652199	1770	200	2500	1450	320	7740	100	80	2250	28.125
78009	78	1	55	3	5	113	6	0	0	0	0.279084086	7.510000229	0	5.214285714	3	75	75	980	1500	200	1000	1600	2200	75	66	2000	3225	100	1600	2400	2500	6.436516865	1	0	20	51	51	850	16.66666603	1500	0	2000	0	0	4500	51	51	1480	29.01960754
78011	78	1	35	4	0	91	5	0	1	0	1.033876061	7.510000229	1	0	1	54	0	0	2850	320	2000	500	2418.75	78	0	0	5000	800	2000	600	650	6.362836203	1	0	10	78	54	700	12.9629631	3000	400	0	1500	1400	8800	78	78	1290	16.53846169
78012	78	1	58	4	4	143	0	1	1	1	-1.628931522	1.74000001	1	3.041666667	3	107	85	1380	2000	1200	5000	900	300	91	85	3000	7000	1500	5000	8000	600	6.343441927	1	0	20	104	73	1120	15.3424654	3100	300	3000	3800	0	12200	111	99	3380	34.14141464
78013	78	1	38	7	10	97	4	1	1	0	1.221514821	7.510000229	1	5.214285714	3	57	0	0	4280	600	2000	1200	0	77	33	1000	4800	400	3000	2000	600	6.442068106	1	0	13	77	53	1000	18.86792374	5000	600	7000	1500	600	16700	77	53	1600	30.18867874
78014	78	1	50	5	0	24	2	0	1	1	1.670279622	0	1	8.111111111	3	10	10	240	200	30	400	300	35	10	10	400	420	30	600	600	100	6.431408143	1	0	10	20	10	5	0.5	900	200	800	750	700	3750	55	55	1520	27.63636398
78015	78	1	50	4	0	40	8	0	1	1	-0.393243849	7.510000229	1	0	2	32	0	0	600	100	1200	1800	800	32	32	780	2900	120	2000	1800	350	6.37549269	1	0	20	30	30	520	17.33333397	790	270	2500	910	200	5390	55	55	1600	29.09090996
78016	78	1	38	5	5	36	10	0	0	1	-0.105860263	1.74000001	0	0	3	30	21	220	600	0	350	150	250	30	30	840	2030	0	1000	2800	0	6.473431247	1	0	17	12	12	320	26.66666603	120	0	0	290	15	934	42	42	1060	25.23809433
78017	78	1	35	3	0	36	0	0	0	0	-1.009435892	7.510000229	0	3.041666667	3	20	16	320	300	120	400	400	200	28	16	380	1900	600	800	1000	400	6.380182038	1	0	15	28	16	120	7.5	1300	500	0	400	220	3040	28	16	400	25
78018	78	1	55	3	0	51.5	10	1	0	0	-1.23021543	0.319999993	1	0	3	33	33	400	910	0	0	0	0	33	33	885	1600	120	0	3300	400	6.469798738	1	0	10	53	25	420	16.79999924	1500	150	0	0	0	3850	43	43	1480	34.16290379
79001	79	1	32	3	5	39	0	0	1	0	0.377780497	0.319999993	1	2.147058824	3	25	25	412	520	100	1200	600	270	34	34	578	1120	100	2000	1150	216	5.964124821	0	0	0	34	34	480	14.11764717	1000	0	0	300	300	1850	23	23	400	17.39130402
79002	79	1	45	3	0	36	7	0	0	0	-0.852385938	0.810000002	1	5.214285714	3	33	0	0	2135	500	1500	300	2400	66	0	0	360	0	1600	500	600	6.135904813	0	0	0	33	0	0	0	600	0	0	0	0	1590	33	0	0	0
79003	79	1	55	3	2	122	5	1	1	0	0.717148721	7.510000229	1	1.351851852	3	86	86	1560	1310	0	2000	1500	1100	86	63	1360	3775	650	2500	4000	1900	6.316316046	0	0	0	116	116	2040	17.58620644	2090	720	10200	2320	700	18466	116	116	3360	28.96551704
79004	79	1	40	4	6	66	0	0	0	0	0.330206275	7.510000229	1	3.041666667	3	59	59	926	1200	300	4000	1000	0	59	59	1048	3400	200	6000	3200	0	6.012169672	0	0	0	59	15	280	18.66666603	3100	650	3500	1400	400	11450	59	59	1680	28.47457695
79005	79	1	36	6	12	87.5	3	1	1	0	1.357671738	1.74000001	0	12.16666667	3	61	53	570	1850	200	0	500	150	54	0	0	6800	1500	2000	1000	0	6.140172045	0	0	0	53	33	980	26.92827892	5800	400	1200	600	500	9400	53	37	1650	34.16290379
79006	79	1	56	6	12	293	3	0	0	0	1.865263939	1.74000001	0	8.111111111	3	121	121	1960	1000	0	1300	0	0	121	121	3200	4400	200	7000	5940	0	6.141776024	0	0	0	123	109	1615	14.81651402	1200	0	4000	2000	0	10800	153	143	3180	22.23776245
79007	79	1	49	4	0	116	1	0	0	0	-0.236631095	7.510000229	1	1.351851852	3	17	0	0	2230	120	0	250	2418.75	104	67	1360	8650	1500	4000	6000	2325	6.280944444	0	0	0	47	47	660	14.04255295	1500	0	1000	1000	400	4300	47	47	1120	23.8297863
79008	79	1	48	4	0	107	5	0	0	0	0.295814037	7.510000229	1	3.041666667	3	88	80	1600	3340	360	3200	1600	300	96	80	2000	5541	1060	5600	5040	1675	6.122924658	0	0	0	96	0	0	0	1800	850	5700	4000	1200	16910	88	88	1640	18.63636398
79009	79	1	42	5	0	23	11	1	0	0	1.249519706	0	1	8.111111111	3	20	20	280	315	0	0	300	90	20	20	500	570	100	0	1600	120	6.302774536	0	0	0	20	20	220	11	240	0	0	300	50	740	20	20	500	25
79010	79	1	58	2	5	35	5	0	0	0	-0.422696948	7.510000229	1	3.041666667	3	33	33	480	720	75	900	500	0	33	33	800	1340	120	2000	1600	160	6.451543524	0	0	0	0	0	0	0	0	0	0	0	0	0	0	0	0	0
79011	79	1	25	3	0	46	1	1	0	1	-0.283863246	7.510000229	1	1.351851852	3	33	33	520	500	0	600	500	120	66	33	480	920	0	1400	1300	220	6.292834773	0	0	0	33	33	480	14.54545498	800	90	0	700	150	2664	33	33	480	14.54545498
79012	79	1	35	4	0	63	1	0	1	0	0.050065827	7.510000229	1	3.041666667	3	48	48	720	2340	0	0	2000	192	54	48	1076	3980	100	300	2700	165	5.99931933	0	0	0	38	18	260	14.44444466	1400	480	1000	2100	180	6140	53	53	1360	25.6603775
79013	79	1	49	3	0	150	1	0	1	0	0.341596037	0.810000002	1	3.041666667	4	140	110	1650	2700	100	1500	2800	498	140	140	3080	7400	150	4000	5800	450	5.992172981	0	0	0	140	0	0	0	2500	150	2000	1500	500	7650	140	140	2960	21.1428566
79014	79	1	46	5	0	73	1	0	0	0	0.341596037	7.510000229	1	1.351851852	3	44	44	920	850	60	2000	400	240	62	62	1590	2300	160	3000	2400	700	6.589618035	0	0	0	60	60	1200	20	1300	0	1500	1200	400	5600	62	62	1900	30.64516068
79015	79	1	50	4	0	109	7	1	0	0	0.71566242	0.810000002	1	1.351851852	3	89	89	1800	1700	0	3600	1300	0	91	91	2860	3980	300	3000	4500	1400	6.193462781	0	0	0	87	87	1180	13.56321812	3800	500	1200	1000	700	8400	91	87	2090	24.02298927
79016	79	1	36	4	0	82.5	1	0	0	0	1.142741561	7.510000229	1	1.351851852	2	66	66	1030	1400	160	1500	900	240	74	66	1300	3600	200	4600	3700	500	5.991637393	0	0	0	53	53	660	12.45283031	1000	80	0	1000	270	3463	61	53	800	15.09433937
79017	79	1	42	3	2	145.5	2	0	1	0	0.618927479	7.510000229	1	1.351851852	3	105	105	2200	3222	0	3000	250	640	105	105	3310	4550	90	5000	1200	820	6.537109494	0	0	0	105	105	2160	20.5714283	3700	350	1500	500	0	7650	105	105	2400	22.8571434
79018	79	1	56	4	0	233	4	0	0	0	0.364904404	7.510000229	1	3.041666667	3	202	192	2720	4000	160	1600	2000	1040	223	187	4060	5700	50	3000	400	0	6.469155516	0	0	0	220	172	2700	15.69767475	5880	600	1500	1200	1000	12180	147	147	4300	29.25170135
79019	79	1	42	4	10	96	4	0	1	0	0.306681901	1.74000001	0	3.041666667	3	67	49	810	1100	60	1000	620	250	85	27	770	1950	80	1800	1300	250	6.128265373	0	0	0	67	0	0	0	2520	400	2000	1700	0	7620	86	86	1970	22.9069767
79020	79	1	45	3	0	56.5	1	1	0	1	0.058283962	7.510000229	1	3.041666667	4	50	0	0	500	0	0	650	360	50	50	1440	1840	0	3100	2250	1400	5.974437209	0	0	0	50	30	640	21.33333397	1000	60	1000	700	450	4010	50	50	1720	34.16290379
80001	80	1	45	7	9	200	2	1	1	0	1.761127114	0	1	1.351851852	3	119	119	1896	2300	0	5200	4000	660	119	119	2682	5700	500	12250	5250	1625	5.666948951	1	0	2	84	38	240	6.3157897	3000	0	4200	0	430	9630	84	84	800	9.523809433
80002	80	1	50	6	9	71	3	0	0	0	-0.459707975	0.319999993	1	0.640350877	2	58	58	750	1580	0	2000	1000	0	66	58	1102	1620	200	4800	3200	300	5.608270266	1	0	2	49	49	880	17.95918274	2000	200	0	1500	0	5200	63	58	1380	23.79310417
80003	80	1	58	7	6	161	1	0	0	0	-0.673209429	7.510000229	1	0.640350877	3	132	132	1584	2980	0	3600	3600	0	132	132	2506	5000	200	9600	6400	650	5.539055503	1	0	2	118	118	1670	14.15254211	4500	500	7000	3000	200	18200	139	129	2490	19.3023262
80004	80	1	38	6	14	458	3	1	1	0	1.24422276	0	1	1.351851852	3	253.75	196.75	3241.25	8937.5	1800	2500	4276.25	2418.75	337	235.625	5215	18415	3000	15000	11500	3610	5.668800687	1	0	20	261.5	190.125	3600	18.00709152	11987.5	2000	6000	5537.5	1070	35210	275.125	232.375	5853.75	31.0089016
80005	80	1	42	4	6	71	8	0	1	0	-0.693066478	7.510000229	1	1.351851852	3	20	20	240	510	0	600	150	0	20	20	380	560	50	1000	1000	0	5.595737572	1	0	4	65	65	1040	16	1400	0	0	2400	0	4580	116	116	2480	21.37931061
80006	80	1	50	5	8	171	2	0	0	0	-0.396852702	7.510000229	1	3.041666667	3	90	90	1000	2482	0	5500	2500	0	210	110	2320	11685	2000	15000	3150	1240	5.294166303	1	0	0	140	140	2340	16.7142849	2500	400	8000	2000	0	19900	140	140	2900	20.7142849
80007	80	1	50	5	14	401	2	1	1	0	2.289773226	0	1	1.351851852	4	193	184	3241.25	2991	160	2500	1800	840	212	174	4680	13500	3000	15000	11500	2260	5.671178851	1	0	4	212	190.125	3600	25.90673637	5440	1800	14000	4800	2710	33406	275.125	193	5853.75	30.98445511
80008	80	1	32	5	0	123	0	0	0	0	-0.567175329	7.510000229	1	3.041666667	4	53	29	390	2185	60	0	1640	760	109	85	2160	6224	0	2550	5050	3000	5.322348839	1	0	1	161	119	1685	14.15966415	2500	500	1500	5537.5	1300	15299	119	107	2576	24.07476616
80009	80	1	50	4	0	57.5	1	1	0	0	-0.236631095	7.510000229	1	3.041666667	4	55	55	800	945	0	0	1250	1200	55	55	1000	1502	95	2000	3125	400	5.455191351	1	0	20	55	55	1020	18.54545403	1085	0	600	600	150	3335	10	10	200	20
80010	80	1	65	3	3	158	8	0	1	0	-0.813529432	0.810000002	1	3.041666667	3	144	100	1475	1900	0	800	2500	2418.75	144	134	2836	6450	300	1000	6400	467	5.353910748	1	0	3	43	43	1100	25.5813961	2600	0	800	1200	0	5300	73	73	2240	30.6849308
80011	80	1	26	5	9	70	11	0	1	0	-0.047144257	7.510000229	0	5.214285714	4	64	55	850	1635	120	0	1100	2100	64	64	1340	2260	60	0	2000	460	5.58201644	1	0	1	80	80	1500	18.75	1500	0	0	1400	0	4300	80	80	2670	33.375
80012	80	1	42	3	12	91	1	0	0	0	0.376294166	1.74000001	1	3.041666667	3	29	0	0	830	0	660	900	140	29	29	580	1670	35	800	1450	105	5.353700016	1	0	1	29	29	415	14.3103447	1050	300	2400	1200	100	6050	49	29	870	30
80013	80	1	35	5	0	72	10	0	0	0	-0.282376945	1.74000001	1	3.041666667	3	48	32	480	1620	180	600	950	500	70	20	480	1810	60	0	1200	700	5.372286601	1	0	6	20	20	280	14	480	70	800	300	100	2100	136	20	340	17
80015	80	1	40	4	4	76.5	1	1	0	1	-0.57599932	1.74000001	1	3.041666667	3	58	58	725	870	0	2100	1700	0	58	58	1160	5350	300	3600	3000	0	5.395980775	1	0	1	24	24	560	23.33333397	1400	80	3000	2400	100	7680	24	24	640	26.66666603
81001	81	1	40	4	0	33	1	0	0	0	-0.709393859	0.810000002	0	1.351851852	3	30	30	440	400	0	0	300	450	30	30	560	1110	150	0	1250	0	6.937675419	1	0	2	63	63	1480	23.49206352	580	0	1000	5537.5	1200	10205	63	63	1360	21.58730125
81002	81	1	25	3	7	39	1	1	1	1	-0.709393859	1.74000001	1	6.551282051	3	26	26	480	500	0	0	450	500	26	26	720	1120	150	0	1800	700	6.772605138	1	0	1	46	46	1030	22.39130402	1150	500	1000	750	690	4990	79	67	1588	23.70149231
81003	81	1	54	4	4	108	0	1	1	0	-0.637041152	7.510000229	0	5.214285714	3	98	98	1535	1500	0	1600	800	0	98	98	2240	3050	300	200	7000	600	25	1	0	1	65	65	990	15.23076916	600	500	3200	1000	160	7060	90	65	1860	28.61538506
81004	81	1	45	3	3	43	0	1	1	0	-0.046094675	0.319999993	1	12.16666667	3	33	33	330	800	0	600	500	75	33	33	800	1410	90	900	1250	80	6.7876476	1	0	1	33	33	420	12.72727299	1200	150	2000	2000	0	7350	33	33	600	18.18181801
81005	81	1	24	3	6	42.5	1	0	0	0	-0.572857559	0.810000002	1	1.351851852	3	16	16	240	400	0	0	200	0	16	16	280	535	150	0	1000	0	6.93498265	1	0	2	16	16	200	12.5	615	50	0	1000	0	2165	26	26	520	20
81006	81	1	56	8	0	108	0	1	1	0	-0.571371257	0.319999993	1	8.111111111	4	99	99	1485	3400	0	2000	1500	0	99	99	1980	6900	200	4000	4950	0	4.149464873	1	0	3	99	99	1800	18.18181801	7700	500	4000	2250	1500	19450	246	173	3820	22.08092499
81009	81	1	30	4	6	33	1	1	0	0	-0.110654771	7.510000229	0	0.640350877	3	30	30	480	470	0	0	300	120	40	30	760	1560	45	1200	1950	285	6.830410637	1	0	1	30	20	400	20	2140	120	2800	1150	0	7110	30	30	720	24
81010	81	1	40	5	0	25	1	0	0	0	0.192921713	7.510000229	1	1.351851852	2	20	20	280	200	0	300	180	0	20	20	520	972	50	500	1500	150	6.908193891	1	0	1	20	20	200	10	600	0	0	0	250	1250	20	20	600	30
81011	81	1	48	4	0	150	3	0	1	0	0.125094846	0.810000002	0	2.147058824	3	133	133	2000	1120	0	1500	1200	275	133	133	2780	4350	300	4500	8000	760	6.884348046	1	0	1	133	133	1800	13.53383446	1200	200	5600	2100	0	10900	133	133	2560	19.24811935
81012	81	1	42	5	0	116	1	0	0	0	-0.755175829	7.510000229	1	1.351851852	3	97	97	1164	1250	0	5200	600	468	97	97	2134	2500	125	6500	7500	240	6.886057277	1	0	1	89	52	520	10	3300	0	3000	4200	0	12700	89	89	1760	19.77528
81013	81	1	43	5	0	21	1	0	0	0	-1.818623543	7.510000229	0	1.351851852	3	15	15	280	300	0	750	200	72	15	15	400	500	0	750	750	72	6.79477848	1	0	1	15	15	280	18.66666603	400	0	500	500	0	1800	15	15	400	26.66666603
81014	81	1	55	5	0	429	1	1	1	0	-0.591259122	1.74000001	0	1.351851852	3	36	36	432	550	0	600	200	0	350.125	36	700	14400	0	800	1600	180	6.768814681	1	0	3	261.5	190.125	3600	11.5012722	7100	2075	14000	5537.5	2010	38886.25	275.125	232.375	5853.75	18.62595367
81015	81	1	68	3	6	184	1	0	0	0	-0.454722852	1.74000001	1	2.147058824	3	50	50	920	8937.5	200	0	1000	0	175	67	1340	7000	200	1800	2500	0	6.71318386	1	0	2	35	35	600	17.1428566	1500	0	1200	1000	0	4900	67	67	1760	26.26865578
81016	81	1	48	2	10	85	1	1	0	0	0.18004562	7.510000229	1	1.351851852	4	25	25	0	0	0	0	0	150	58	58	1400	2530	150	2000	2000	400	6.962792516	1	0	1	25	25	500	20	1400	0	2000	800	115	4815	25	25	640	25.60000038
81017	81	1	26	4	0	20.5	11	0	0	0	-0.693066478	7.510000229	1	3.041666667	4	16	16	280	200	0	200	220	100	16	16	400	1260	20	200	1250	100	6.968175795	1	0	1	20	20	540	26.92827892	300	150	800	400	0	1950	40	40	1400	34.16290379
81018	81	1	28	4	5	55.5	1	1	0	1	-0.333841175	7.510000229	1	3.041666667	4	49	49	720	1479	0	800	750	240	49	49	1200	2575	80	2700	3750	1000	6.803875498	1	0	1	49	49	900	18.36734772	1350	0	1150	1450	550	5872	71	71	2240	31.54929543
82001	82	1	65	3	3	77	12	0	0	0	-1.15041244	1.74000001	1	1.351851852	3	74	74	840	740	0	1500	300	0	74	74	1060	1600	200	1200	2500	400	6.098255802	1	1	1	74	74	1250	16.89189148	2100	300	2000	1000	500	7400	74	74	1620	21.89189148
82002	82	1	51	3	0	107	4	1	0	0	-0.292499483	1.74000001	1	3.041666667	3	101	51	610	1520	300	0	300	1000	101	101	1920	4550	250	3000	6000	0	6.181717517	1	1	1	76	76	780	10.26315784	2000	500	3000	1800	0	8700	76	76	1400	18.42105293
82003	82	1	58	6	0	107	3	0	0	0	-1.624661565	7.510000229	1	5.214285714	3	84	84	960	400	0	900	1200	0	84	84	1120	2540	200	1200	3500	0	7.360497963	1	1	2	84	84	1520	18.09523773	3000	170	4000	3800	400	14170	0	0	0	0
82005	82	1	32	3	5	61	5	0	1	0	-0.512891114	7.510000229	1	3.041666667	3	33	33	400	690	0	900	500	125	33	33	640	1345	35	1200	700	150	6.083527123	1	1	1	33	33	400	12.12121201	1000	0	1200	500	200	3300	33	33	600	18.18181801
82006	82	0	22	3	4	35	1	0	1	0	-1.08009088	0.810000002	1	0.640350877	3	33	0	0	0	0	0	0	100	33	33	640	1280	35	1900	2000	200	6.135316111	1	1	1	33	33	600	18.18181801	1100	200	0	700	400	3000	16	16	400	25
82008	82	1	35	3	5	120	2	1	1	0	-0.670067668	7.510000229	1	1.351851852	3	105	105	1470	1470	0	7000	800	0	105	105	2000	6190	400	2400	6250	560	6.00637427	1	1	2	105	94	1140	12.1276598	5000	500	2500	2000	500	13500	105	105	2060	19.61904716
82009	82	1	25	3	0	69	4	0	0	1	-0.820671558	7.510000229	1	3.041666667	4	65	65	800	2520	80	2800	800	480	65	65	1670	2270	200	3600	5500	0	6.132874144	1	1	1	65	65	580	8.92307663	1200	0	1600	1320	300	5220	126	91	2157	23.70329666
82010	82	1	35	4	0	243	6	0	0	0	-0.549473047	7.510000229	0	3.041666667	3	76	60	720	765	350	1000	600	145	239	189	4920	7520	600	7930	11500	6000	6.100400663	1	1	1	179	179	2700	15.08379841	4100	500	3500	2000	1400	14500	43	43	1240	28.8372097
82012	82	1	47	6	1	34.5	4	1	0	0	0.007817798	0.319999993	1	3.041666667	4	30	30	400	360	0	0	200	300	30	30	760	1160	70	0	2500	0	6.14659643	1	1	1	18	18	200	11.11111069	800	0	0	500	0	1800	18	18	480	26.66666603
82013	82	1	50	6	0	340	4	1	1	0	-0.405047238	0	1	3.041666667	3	70	70	880	2050	0	0	500	280	238	77	1640	7300	1000	5750	7400	1380	6.379435437	1	1	1	223	190.125	3600	26.92827892	4355	460	6000	2200	870	16885	275.125	232.375	5853.75	28.10810852
82014	82	1	25	4	0	23	7	0	0	0	-0.222177893	7.510000229	1	3.041666667	3	14	14	220	250	0	300	0	72	7	7	120	280	0	400	250	8	6.19580395	1	1	1	20	20	200	10	515	240	0	1000	200	2435	110	62	1840	29.67741966
82015	82	1	66	4	0	185	5	0	0	0	-0.128851563	7.510000229	1	3.041666667	3	122	122	1240	1000	0	3750	0	0	170	170	3880	13200	400	15000	7500	0	6.189867971	1	1	1	104	104	2035	19.56730843	1000	0	0	2850	500	6330	104	104	3055	29.375
82016	82	1	32	5	12	229	3	1	0	0	0.344134986	0.810000002	1	3.041666667	3	36	36	540	525	0	600	300	0	36	28	680	850	100	1200	0	126	6.04465495	1	1	1	164	164	3600	26.92827892	8000	0	4000	0	1500	14500	164	164	3600	21.95121956
83001	83	1	35	4	9	150	7	1	1	0	2.743347883	0	1	3.041666667	3	85	82	1640	100	100	2000	0	0	100	82	1700	1440	220	2000	0	500	1.095161684	0	0	0	90	90	1150	12.77777767	1300	0	7000	5000	0	15100	150	90	2120	23.55555534
83002	83	1	45	4	0	180	7	1	0	1	1.462208271	7.510000229	1	1.351851852	3	107	107	440	3200	50	1000	4276.25	0	150	112	2020	7760	120	3200	4000	420	1.113753581	0	0	0	261.5	129	2480	19.22480583	5000	350	8000	1500	0	17850	275.125	129	2840	22.01550293
83004	83	0	30	3	8	126	4	1	1	0	0.654137194	7.510000229	0	0	4	55	55	1000	3200	100	2000	100	240	133	55	920	8500	800	3000	1000	880	1.106232635	0	0	0	45	45	860	19.11111069	1140	0	600	600	650	3790	0	0	0	0
83005	83	1	28	4	9	38.5	0	1	0	1	-0.387998819	0.319999993	1	12.16666667	3	33	33	280	2200	90	1000	0	100	66	33	400	5800	100	1200	500	220	1.261604932	0	0	0	40	40	480	12	1500	150	2500	1200	0	6250	40	40	720	18
83006	83	1	36	4	9	26	0	0	0	0	0.008837312	7.510000229	1	0	2	17	17	160	710	0	0	0	200	17	17	320	800	50	1400	1200	200	1.206144748	0	0	0	8	8	160	20	300	0	300	0	320	1220	16	16	355	22.1875
83007	83	1	28	5	4	28	5	0	0	0	0.887125731	7.510000229	0	3.041666667	3	20	20	240	880	80	0	800	250	20	20	400	1400	80	0	1250	200	0.911287442	0	0	0	20	20	400	20	520	0	0	0	120	640	20	20	420	21
83008	83	1	46	5	0	32	0	0	0	0	-0.416755557	0.319999993	0	0	2	10	10	160	400	0	0	0	90	26	26	440	1200	100	0	1650	200	1.043009544	0	0	0	26	26	720	26.92827892	540	0	300	0	120	1160	32	32	660	20.625
83009	83	1	29	4	6	55	0	0	0	0	-0.863815963	0	1	1.351851852	3	49	49	480	700	0	120	0	0	49	49	1700	1700	100	3800	0	450	0.845837676	0	0	0	49	16	300	18.75	1300	120	4950	250	152	7948	75	75	1820	24.26666641
83010	83	1	48	5	4	25	4	1	1	0	-0.047144257	7.510000229	0	3.041666667	2	20	20	640	680	0	0	0	250	20	20	600	1300	100	0	1800	250	0.907671805	0	0	0	20	0	0	0	334	0	1640	0	200	2574	20	20	640	32
83012	83	1	45	6	9	18	1	0	1	1	0.237460479	0.810000002	1	0	3	10	0	0	450	0	400	0	0	120	110	200	700	100	1500	60	500	1.002948512	0	0	0	5	5	100	20	350	0	250	0	50	850	5	5	100	20
83013	83	1	50	3	0	50	3	0	1	0	0.188899517	7.510000229	1	0	3	40	20	400	860	60	0	1250	660	30	30	1000	1900	120	1800	3200	300	0.929261693	0	0	0	30	30	640	21.33333397	1100	80	1500	1300	150	4730	30	30	760	25.33333397
83014	83	1	50	4	0	140	4	0	0	0	1.560904622	7.510000229	1	3.041666667	4	160	120	1800	1500	50	1000	1000	50	140	120	2200	2800	100	2000	9850	50	1.172481164	0	0	0	60	40	720	18	1400	0	10100	3500	0	18000	100	100	1680	16.79999924
83015	83	1	45	6	0	87	3	0	1	1	-0.583780289	7.510000229	1	0	3	140	80	1350	1300	50	0	500	0	100	78	1640	3300	300	1500	6833	50	1.133489135	0	0	0	80	80	1170	14.625	1300	150	3000	2500	0	8950	80	80	1540	19.25
83017	83	1	65	6	3	66	4	0	0	1	-0.212049425	0.810000002	1	0	2	60	60	640	2800	200	500	0	0	180	60	1070	4000	500	1500	1200	300	1.144713895	0	0	0	40	40	1000	25	1700	150	1500	1200	250	5800	80	40	1480	34.16290379
83018	83	1	50	5	0	238	3	1	0	0	0.717148721	0.319999993	0	0	3	100	100	1200	4200	300	5000	2700	642	191	144	2800	8620	390	5000	3760	1150	1.110369691	0	0	0	114	114	1260	11.05263138	2000	300	3000	2500	500	11100	194	177	2940	16.61017036
83019	83	1	60	4	0	110	6	1	0	0	2.208804131	7.510000229	1	0	3	160	85	1000	2040	180	1400	0	120	125	70	1320	2940	280	1600	200	660	1.096658901	0	0	0	75	65	1040	16	4650	75	4000	5537.5	0	18725	80	80	1740	21.75
83020	83	1	39	5	0	88	1	0	0	0	0.518037736	0.810000002	1	0	2	30	30	240	900	100	0	0	175	82	82	1120	4100	200	2000	4200	450	1.129372375	0	0	0	90	90	1280	14.22222233	4580	90	3500	2500	390	12560	120	120	2120	17.66666603
84002	84	1	40	5	0	46	3	0	0	0	-1.383502245	7.510000229	1	5.214285714	3	42	8	160	150	0	0	200	0	42	30	520	1260	120	0	1600	0	2.856352066	1	1	1	42	22	80	3.636363745	1200	0	0	1500	0	3312	42	34	920	27.05882263
84003	84	1	65	3	2	40	2	0	0	0	0.846433222	7.510000229	0	0	3	20	20	320	720	80	0	400	225	20	20	360	700	80	800	1000	90	1.688033263	1	1	2	40	40	800	20	955	0	1200	600	180	3935	40	40	680	17
84004	84	1	49	5	1	62	12	0	0	0	0.32893759	0.319999993	1	3.041666667	3	34	34	620	1000	80	4000	100	180	51	51	1110	2180	85	0	3400	432	2.596186973	1	1	2	45	30	407	13.5666666	2200	0	500	0	0	3400	47	32	680	21.25
84005	84	1	35	5	5	45	1	1	1	0	1.68915379	7.510000229	1	12.16666667	4	40	20	280	1300	800	1000	700	100	40	20	480	2300	100	1000	1500	1740	3.944962738	1	1	2	40	40	800	20	1500	0	3000	1500	0	8000	72	52	1200	23.07692337
84006	84	1	50	5	7	45	1	0	0	0	-1.15041244	7.510000229	1	12.16666667	4	40	20	280	600	0	0	100	80	40	40	960	1360	240	0	3000	700	2.883120666	1	1	1	20	20	350	17.5	900	0	0	800	135	2315	66	58	1280	22.06896591
84008	84	1	25	3	0	80	3	0	1	1	2.324346542	1.74000001	1	18.25	3	24	24	440	1170	80	2000	0	180	66	46	980	1660	70	2400	1584	390	3.246906145	1	1	2	30	20	440	22	3100	300	2000	2400	0	8800	20	20	600	30
84010	84	1	40	5	0	25	3	0	0	0	-1.15041244	1.74000001	1	12.16666667	3	20	20	400	500	0	0	200	0	20	20	480	940	60	1600	500	220	3.185801602	1	1	2	20	20	480	24	600	0	500	1000	120	2820	20	20	520	26
84011	84	1	49	5	0	36	0	0	0	0	-0.542438567	1.74000001	1	0	3	30	30	720	1000	120	0	1134	0	30	30	726	1000	120	0	2268	0	3.348963117	1	1	2	66	66	2960	26.92827892	18	0	0	1700	0	3218	66	66	1200	18.18181801
84013	84	1	48	4	0	107	2	0	0	0	-0.062724918	0.319999993	0	3.041666667	3	95	83	1430	3800	150	1600	4276.25	790	110	83	1740	4800	600	0	3000	550	3.127738485	1	1	2	95	95	2000	21.05263138	2690	860	4800	0	0	10630	105	95	2040	21.47368431
84014	84	1	30	4	7	54	2	0	0	1	-0.628725946	1.74000001	0	5.214285714	3	20	20	320	600	30	0	500	0	20	20	400	660	30	0	1000	60	3.130527086	1	1	2	49	49	940	19.18367386	2200	120	2500	0	0	4820	49	49	1440	29.38775444
84015	84	1	45	6	0	60	10	1	1	1	2.375107765	7.510000229	1	0	3	33	33	640	880	50	0	1000	150	33	33	720	880	50	0	1800	150	3.128940782	1	1	2	48	48	800	16.66666603	1900	80	2400	0	0	5180	48	48	1500	31.25
84016	84	1	35	3	0	144	1	0	1	0	1.825602412	0.319999993	1	0	3	101	101	2120	1500	200	2000	2600	0	136	96	2260	4000	200	2400	7000	500	3.325719169	1	1	2	133	70	1340	19.1428566	5000	300	1200	1200	700	10400	153	113	3160	27.96460152
84017	84	1	55	4	0	44	7	0	0	0	-0.040467292	0	1	0	3	30	30	840	1000	120	0	1312	120	95	15	430	2500	300	0	1783	300	3.340084896	1	1	2	40	10	240	24	1385	760	0	800	1350	5135	48	10	260	26
84018	84	1	52	2	0	124	11	1	0	0	0.64982146	0	0	0	2	78	78	1290	1500	240	2400	4276.25	0	101	86	1560	3000	260	4800	5500	1000	3.237937491	1	1	2	161	91	1600	17.58241844	7000	700	6000	5537.5	300	21600	162	119	2663	22.37815094
84020	84	1	30	4	0	56	1	0	0	0	-1.094544053	0	0	0	3	15	15	545	600	30	0	500	0	40	40	880	1330	60	200	2000	200	3.380623773	1	1	2	40	40	960	24	870	120	0	4200	150	6940	40	40	1280	32
85001	85	1	60	3	9	196	2	0	0	0	-0.204556659	7.510000229	0	0	3	151	151	2680	4050	250	2500	0	1095	151	62	1200	3800	200	6000	3850	600	5.47622449	0	0	0	151	47	1250	26.59574509	3700	200	8000	2100	600	18100	151	47	1410	30
85002	85	1	35	4	0	47	1	0	0	0	-1.921041012	0	1	3.041666667	3	37	37	670	1500	600	0	150	150	37	37	870	1892	600	500	2000	500	4.450275986	0	0	0	37	37	594	16.05405426	1390	250	0	500	0	2620	37	37	970	26.21621704
85004	85	1	60	4	0	128	0	0	0	0	-0.419802576	1.74000001	1	3.041666667	3	38	38	600	1580	120	0	500	0	53	53	1060	3700	280	2000	3000	0	4.450775633	0	0	0	38	38	640	16.84210587	1600	50	0	0	0	2562	53	53	880	16.60377312
85005	85	1	30	6	0	114	1	1	1	0	1.682140708	7.510000229	1	3.041666667	4	100	100	2080	3800	300	8000	2750	390	106	106	2600	6600	720	12000	8000	1920	4.467037005	0	0	0	86	86	1660	19.3023262	4000	100	3000	0	0	9260	86	86	1960	22.7906971
85006	85	1	25	7	10	198	2	0	0	0	-0.68275857	0.810000002	0	0	3	149	149	2400	2850	160	2400	0	990	149	84	1800	2900	160	2400	5625	720	5.475786883	0	0	0	48	48	400	8.333333015	2200	0	0	1200	0	4600	48	48	740	15.41666698
85007	85	1	62	3	0	226	6	0	0	0	-0.195289403	7.510000229	1	0	3	198	149	0	4460	300	3200	0	500	198	149	2700	4550	300	3500	8000	1625	6.127661175	0	0	0	40	40	430	10.75	2100	0	0	0	0	3300	40	40	550	13.75
85008	85	1	40	4	9	162	4	0	0	0	-1.084592223	7.510000229	0	0	3	116	116	0	2250	160	1600	0	0	189	116	2480	2850	160	4500	1625	1100	6.170295314	0	0	0	116	25	320	12.80000019	961	0	1500	0	128	4213	149	25	500	20
85011	85	1	41	4	6	356	12	0	0	0	2.801051855	0.319999993	1	3.041666667	3	253.75	196.75	3241.25	7000	1000	8000	4276.25	950	316	200	5100	16550	1000	14000	11500	300	6.314051382	0	0	0	116	86	1280	14.88372135	4000	550	8000	5000	550	19600	168	168	2540	15.11904716
85012	85	1	58	4	0	39	7	0	0	0	-1.567306876	7.510000229	0	0	3	33	33	0	500	0	600	0	120	33	33	720	750	100	0	1500	250	6.177328052	0	0	0	33	0	0	0	1300	0	0	0	120	2092	33	33	720	21.81818199
85013	85	1	58	4	4	124	2	0	0	0	-1.361154556	7.510000229	1	0	4	111	111	230	1500	1800	1800	1400	680	116	111	2390	2720	440	4800	7500	1100	5.513929234	0	0	0	106	76	1500	19.7368412	1700	300	5000	3000	120	13120	106	76	1500	19.7368412
85014	85	1	40	6	0	77	7	0	0	0	-1.623175263	0.319999993	1	12.16666667	4	58	58	1100	1500	120	0	1700	0	68	68	1160	3200	1200	0	3600	0	6.059554639	0	0	0	17	0	0	0	180	40	0	0	80	300	53	53	1520	28.679245
85015	85	1	35	4	4	101	7	0	0	0	-0.056886367	0.319999993	1	12.16666667	3	74	74	1020	3200	450	2400	3187	660	98	98	1600	3700	1200	1000	0	1300	6.40465115	0	0	0	98	48	760	15.83333302	5600	0	7000	0	500	15500	98	98	2680	27.34693909
85016	85	1	65	2	12	172	1	1	0	0	0.51947403	0	1	0	3	64	0	0	3800	400	8000	1000	500	128	64	1280	7800	300	9600	4000	600	6.02375894	0	0	0	64	64	1200	18.75	2100	480	5100	768	280	10264	64	64	1440	22.5
85017	85	1	58	3	10	137	2	0	0	0	0.597769797	7.510000229	1	3.041666667	3	127	127	1460	2360	250	2000	0	0	125	49	1040	2980	250	3000	3500	730	7.316482183	0	0	0	49	49	920	18.77551079	2000	280	4500	1288	240	9484	205	49	1440	29.38775444
85018	85	1	45	4	9	80	15	1	0	0	0.03765681	7.510000229	1	0	3	32	32	160	1600	0	400	0	480	68	68	1180	3300	400	1000	4000	1410	6.173960217	0	0	0	40	40	760	19	2300	100	2400	3000	300	8900	48	48	1380	28.75
85019	85	1	68	3	0	606	2	0	0	0	2.414923191	0.319999993	1	3.041666667	3	253.75	196.75	1060	8937.5	1800	1500	3000	0	326	235.625	5215	15700	2000	15000	11500	1800	6.021216873	0	0	0	261.5	190.125	3600	23.18584061	9200	400	14000	5537.5	1700	38886.25	275.125	226	5480	24.24778748
85020	85	1	70	6	12	428	1	1	0	0	2.030362844	7.510000229	1	0	3	253.75	196.75	1120	8937.5	1400	8000	4276.25	120	280	235.625	5215	12400	400	15000	11500	120	6.019801505	0	0	0	132	0	0	0	2000	0	6000	0	1200	9200	226	142	3040	21.40845108
86001	86	1	41	5	2	40	4	0	0	1	-0.67469573	0.810000002	1	0	3	15	0	0	880	500	0	240	300	48	18	425	1900	300	0	1300	210	2.3987152	1	1	1	40	40	800	20	1000	0	1000	2400	120	4920	64	64	1480	23.125
86003	86	1	41	3	4	102	0	1	0	0	0.195571765	7.510000229	1	5.214285714	2	45	45	17	3000	675	0	0	0	45	45	1040	4575	675	3300	2000	420	4.721403876	1	1	1	90	90	1500	16.66666603	1740	380	1200	1600	230	6750	90	90	2120	23.55555534
86005	86	0	32	4	5	33	1	1	1	0	0.180105776	0.319999993	1	18.25	2	26	26	210	1150	200	1200	117	0	26	26	660	1300	200	2000	400	234	4.743498761	1	1	2	0	0	0	0	0	0	0	0	0	0	0	0	0	0
86006	86	1	65	2	0	53	3	0	0	0	-1.392769456	0.810000002	1	8.111111111	2	50	50	400	1050	0	0	1000	240	50	50	920	700	500	0	1500	250	4.737882898	1	1	2	50	50	800	16	1700	200	1200	1000	0	4900	50	50	1000	20
86007	86	1	45	5	0	69	6	0	1	0	0.382966429	7.510000229	0	3.041666667	3	66	66	1340	1500	120	1500	1500	850	66	66	1320	4290	160	1500	4000	900	4.09422983	1	1	5	129	99	1752	17.69696999	2800	555	1500	3500	525	11280	119	99	1920	19.39393997
86008	86	0	26	3	9	67	1	0	0	0	0.390747368	7.510000229	0	12.16666667	3	33	33	320	240	0	0	0	180	33	33	600	1340	200	2500	3300	0	4.756427469	1	1	1	53	53	760	14.3396225	2000	400	2500	1500	0	7000	53	53	1100	20.75471687
86009	86	1	35	5	0	90	6	0	0	0	0.257352859	7.510000229	1	3.041666667	3	80	80	1600	3000	0	6250	1500	750	80	80	1440	5600	110	6250	3700	240	4.095525433	1	1	5	66	66	1520	23.03030396	2900	150	2500	4200	0	11250	80	80	2023	25.28750038
86010	86	0	50	3	0	76	3	0	0	0	-0.87088412	1.74000001	1	0	3	30	30	480	600	60	0	0	0	30	30	420	600	50	0	1500	50	4.747985975	1	1	1	0	0	0	0	0	0	0	0	0	0	0	0	0	0
86011	86	1	40	5	0	29	1	0	0	0	-1.007420421	1.74000001	1	0	2	26	26	320	500	120	0	400	0	26	26	480	1480	240	0	1000	0	4.71583189	1	1	1	26	26	500	19.23077011	1300	0	1200	700	0	3800	26	26	700	26.92307663
86012	86	1	35	5	0	137	5	0	1	0	0.987558067	7.510000229	1	1.351851852	3	132	132	2280	3000	0	0	0	0	132	132	3580	5900	920	3325	1200	900	4.730045564	1	1	1	187	187	1350	7.219251156	1800	0	5000	2000	510	10910	187	187	3240	17.32620239
86013	86	1	58	9	0	77	2	0	1	0	-0.769802988	0.319999993	0	5.214285714	3	63	30	520	200	0	800	3500	390	65	65	1440	3350	150	1200	0	3500	4.900094281	1	1	1	65	65	1200	18.46153831	2400	0	500	1500	0	5400	60	60	850	14.16666698
86014	86	1	72	4	0	45	1	0	0	0	-1.053202391	7.510000229	1	5.214285714	3	27	27	300	600	120	800	900	0	27	27	580	1112	135	2000	1800	0	4.718221243	1	1	1	27	27	420	15.55555534	800	0	1000	500	0	2700	27	27	460	17.0370369
86015	86	1	32	5	0	24	5	0	1	1	-2.253765583	0	1	0	2	20	20	320	1000	0	0	200	120	20	20	360	700	100	0	1200	180	4.873078507	1	1	1	20	20	400	20	210	40	300	700	0	2050	20	20	400	20
86016	86	1	28	4	9	32	1	0	0	0	-0.440600425	7.510000229	1	0	3	20	20	320	948	150	0	1000	60	20	20	440	978	150	1000	1350	180	4.711897044	1	1	1	20	20	200	10	500	0	0	600	0	1400	20	20	320	16
86017	86	1	40	6	0	45	13	0	1	0	-0.019284524	7.510000229	1	0	3	35	35	560	1440	0	0	1750	0	35	35	480	2020	300	2000	2125	360	4.780104275	1	1	2	35	35	680	19.4285717	1000	50	0	1400	0	3850	35	35	800	22.8571434
86018	86	1	42	7	0	22	6	0	0	1	-1.10463047	7.510000229	1	0	4	16	16	280	300	60	0	300	90	16	16	280	450	75	0	500	60	4.876325132	1	1	1	16	16	360	22.5	800	60	800	2000	240	4400	31	31	800	25.8064518
86019	86	1	25	3	4	45	1	0	0	0	-0.580341518	0	1	0	2	30	27	600	200	60	0	200	140	42	8	320	1500	3000	0	1500	0	3.277597181	1	1	1	27	8	200	25	1200	50	0	0	100	1650	66	51	1300	25.49019623
86020	86	1	50	4	0	71	1	0	1	0	-0.195289403	7.510000229	1	0	4	33	33	680	1000	120	0	1060	50	66	66	1640	2880	230	250	5100	720	4.726435715	1	1	1	66	66	1280	19.39393997	3900	180	2400	5000	150	13030	66	66	1920	29.09090996
87001	87	1	26	4	0	18	6	0	0	0	-1.401009917	0.810000002	0	0	3	16	16	240	1030	80	800	750	210	16	16	320	920	80	0	100	210	3.954186242	0	0	0	20	20	400	20	200	0	600	500	120	2020	29	20	400	20
87002	87	1	40	4	0	25	12	0	0	0	-1.790383697	7.510000229	0	8.111111111	2	20	20	280	960	80	300	550	200	20	20	240	880	80	400	750	140	3.954186242	0	0	0	20	20	400	20	210	0	400	400	120	1630	20	20	500	25
87003	87	1	45	4	0	120	12	0	1	0	-0.37978068	0.319999993	0	0	3	115	115	1480	2000	0	1000	0	0	115	115	2800	4500	100	3000	8750	400	3.93839226	0	0	0	115	115	1720	14.95652199	7700	600	9000	0	0	27300	115	115	2720	23.652174
87004	87	1	45	4	0	74	12	0	1	0	0.713944197	0	1	0	2	68	68	650	1300	0	0	1500	0	68	68	1240	2300	100	1000	3500	425	3.960428419	0	0	0	68	48	500	10.41666698	1400	0	8	400	0	2408	60	60	1160	19.33333397
87005	87	1	40	5	0	74	1	0	1	0	-1.90353334	7.510000229	1	0	3	70	70	760	700	50	1200	500	350	70	70	920	1340	70	7000	2875	250	3.922180693	0	0	0	70	70	1300	18.5714283	1500	200	2500	2000	340	8840	70	70	1550	22.1428566
87006	87	1	40	5	0	36	1	0	0	0	-0.57031709	0.319999993	1	0	2	33	33	200	1100	0	0	0	200	33	33	400	1500	100	0	1500	175	3.923206664	0	0	0	84	84	1240	14.76190472	2000	250	2000	1500	0	8150	84	84	1520	18.09523773
87007	87	1	38	5	0	71	4	1	0	1	0.138764083	0.810000002	0	0	2	68	68	240	1500	0	600	0	380	68	68	840	2500	150	600	3150	400	4.02477867	0	0	0	58	58	920	15.86206913	1270	160	1000	0	0	4430	58	58	1200	20.6896553
87008	87	1	50	4	0	106	3	0	0	0	0.615247786	7.510000229	1	0	2	99	99	450	2400	0	800	0	600	99	99	1200	3600	0	3000	4500	450	4.082609203	0	0	0	20	0	0	0	1460	0	0	300	250	2410	20	20	240	12
87009	87	1	38	4	0	72	12	0	1	1	0.278323472	0	1	0	3	67	67	880	1500	0	0	300	600	67	67	2040	4000	210	0	800	450	3.900514422	0	0	0	81	81	1520	18.76543236	2700	300	600	1000	600	7700	81	81	1690	20.86419678
87010	87	1	47	5	0	103	17	0	0	0	-0.150468722	0.319999993	1	0	4	104	89	1960	3000	300	1500	2000	360	99	99	2100	4300	800	500	5000	900	4.97164058	0	0	0	50	50	1110	22.20000076	1400	200	1200	1800	325	6925	50	50	1060	21.20000076
87011	87	1	25	3	5	44	2	1	1	1	-0.651724756	1.74000001	1	0	3	35	35	320	700	0	500	500	250	35	35	800	1350	70	1000	1500	0	3.901434872	0	0	0	35	35	560	16	1360	0	1400	450	0	4010	35	35	640	18.2857151
87012	87	1	45	5	8	81	3	0	0	0	-0.047144257	0.810000002	1	5.214285714	3	66	66	1200	640	0	1000	1000	360	66	66	1600	1170	250	1000	5000	400	4.214189544	0	0	0	66	66	950	14.39393902	2800	400	2000	1100	0	7600	66	66	1200	18.18181801
87013	87	1	37	5	6	58	12	0	0	0	0.279084086	0	1	1.351851852	4	50	50	515	1280	70	1000	2000	275	56	56	1380	2300	210	1800	1500	690	3.955066184	0	0	0	40	40	640	16	1350	300	1400	700	300	6050	40	40	640	16
87014	87	1	35	3	0	38	4	0	0	0	-0.57599932	0	1	1.351851852	3	33	33	800	1500	120	0	2000	160	33	33	680	2500	100	0	2000	520	3.932827036	0	0	0	18	18	400	22.22222137	1020	80	1000	0	0	2550	18	18	330	18.33333397
87015	87	1	39	5	0	40	1	0	0	0	0.81435883	0.810000002	1	0	3	33	33	480	700	0	0	0	250	33	33	600	1200	100	0	2250	200	3.929436816	0	0	0	120	120	3050	25.41666603	4400	475	5100	5537.5	165	19500	120	120	3220	26.83333397
87016	87	1	45	4	0	91	6	0	0	0	-0.150468722	7.510000229	1	0	3	84	84	1340	4610	140	3000	4180	610	84	84	1420	4950	160	3200	4000	600	3.961965196	0	0	0	82	82	1480	18.04878044	3100	400	2500	3800	0	12000	82	82	1540	18.78048706
87017	87	1	38	4	0	19	1	1	0	0	-1.242645025	7.510000229	1	0	3	15	15	180	500	0	0	0	150	15	15	240	600	50	0	900	100	3.933825572	0	0	0	10	10	220	22	245	0	0	300	50	815	10	10	250	25
87018	87	1	48	3	0	41	10	0	0	0	-0.905057251	7.510000229	0	3.041666667	3	39	39	600	1600	80	0	1200	320	39	39	600	1820	60	0	1800	0	4.733171847	0	0	0	45	25	400	16	1000	0	0	600	400	2700	45	45	880	19.55555534
87019	87	1	45	5	0	74	3	0	0	0	-0.145840645	0.319999993	1	0	3	98	98	380	2700	150	0	0	600	98	98	2320	5500	250	0	0	450	3.876731438	0	0	0	63	63	1540	24.44444466	1000	150	650	400	300	2900	63	63	1520	24.12698364
87020	87	1	45	3	0	52	10	0	1	0	-0.387998819	7.510000229	0	0	3	50	50	760	2420	120	1600	2300	400	50	50	900	3150	160	1000	2800	360	3.933259474	0	0	0	40	40	400	10	1200	100	1000	800	300	4600	40	40	700	17.5
88002	88	1	52	4	0	76.19999695	11	0	0	1	0.248544946	0.810000002	0	3.041666667	3	74	74	1280	1500	0	0	2000	0	74	74	1480	2480	280	0	4500	300	1.951749008	0	0	0	71	71	2400	26.92827892	2000	100	3000	2000	0	8500	74	74	1520	20.5405407
88003	88	1	28	4	5	105	5	1	0	0	-0.33399868	7.510000229	0	3.041666667	3	80	40	640	700	90	2500	1250	150	80	80	1750	3380	120	6250	5000	600	1.921471356	0	0	0	45	45	360	8	2000	40	2000	1200	0	6140	45	45	1080	24
88004	88	1	49	4	0	42	10	0	0	0	-0.665746689	7.510000229	0	0	3	38	38	500	500	0	0	1000	0	38	38	1160	1300	80	0	2000	210	1.887749892	0	0	0	23	23	360	15.652174	1000	0	0	1200	0	2520	23	23	360	15.652174
88005	88	1	35	5	0	48	3	0	0	0	-1.048574328	1.74000001	0	3.041666667	3	30	30	560	1500	0	1600	1000	180	45	45	880	2790	120	2400	3000	270	1.792713566	0	0	0	45	45	880	19.55555534	1800	50	0	0	0	2930	45	45	1320	29.33333397
88006	88	1	58	6	2	81	8	1	0	0	1.963536739	0.319999993	0	0	2	50	50	1040	4220	300	2000	2000	210	78	50	1120	1920	120	3000	2000	360	1.916496699	0	0	0	64	0	0	0	2580	360	4200	2688	240	11604	64	64	1600	25
88007	88	1	35	5	1	23	5	0	0	0	-1.048762083	7.510000229	0	0	3	20	20	200	500	0	0	120	60	20	20	400	570	200	0	1200	120	1.856438355	0	0	0	20	20	240	12	1400	0	0	600	0	2500	20	20	400	20
88008	88	1	42	5	0	80	6	0	1	0	0.71566242	0	0	0	3	70	70	1220	2650	100	1500	2000	480	75	65	1100	2600	80	1000	2000	600	1.876752607	0	0	0	25	25	480	19.20000076	1100	120	1200	3000	120	6140	35	25	620	24.79999924
88010	88	1	60	4	5	48	8	0	0	0	-0.869397819	1.74000001	1	0	3	40	40	600	370	75	2000	1000	270	40	40	800	1040	160	2000	2000	480	1.539695295	0	0	0	40	40	400	10	1270	0	1200	1200	0	4630	60	60	1308	21.79999924
88011	88	1	36	5	2	71	4	1	0	0	0.180105776	0	0	5.214285714	3	12	0	0	2200	80	0	400	900	69	69	1280	2650	150	1000	4000	690	1.902375717	0	0	0	60	60	450	7.5	800	0	0	0	0	1880	69	69	1505	21.81159401
88012	88	0	45	3	8	43	6	0	0	0	-0.730564117	1.74000001	1	0	3	23	0	0	1320	1000	400	800	1000	33	0	0	910	1000	0	600	1600	1.700602337	0	0	0	23	23	320	13.91304302	810	150	0	800	300	2612	33	33	792	24
88013	88	1	52	3	0	47	7	0	0	0	0.465723306	0.810000002	1	0	3	30	30	480	500	0	0	800	0	37	37	760	1050	120	0	2000	375	1.875490766	0	0	0	30	30	520	17.33333397	1010	250	0	1240	300	3520	37	37	770	20.81081009
88014	88	1	35	4	0	40	5	0	1	0	0.380922258	0.319999993	0	8.111111111	3	37	37	650	780	200	0	850	400	37	37	860	1450	180	600	2000	420	1.872802669	0	0	0	37	37	590	15.94594574	1700	200	1000	1600	0	5600	22	22	480	21.81818199
88015	88	0	45	3	2	21	9	1	0	0	-2.634945393	0	0	5.214285714	3	16	16	280	255	30	0	1000	130	16	16	360	540	80	0	1000	140	1.93777089	0	0	0	0	0	0	0	0	0	0	0	0	0	16	16	210	13.125
88016	88	1	45	3	0	140	4	1	0	0	0.618452311	1.74000001	1	0	3	100	100	1940	1000	120	0	600	690	116	84	1680	2360	0	0	4968	690	2.047782352	0	0	0	90	34	670	19.70588303	3900	200	7200	1500	450	15750	90	34	980	28.8235302
88017	88	1	50	4	3	47	2	1	0	0	0.487498581	1.74000001	0	8.111111111	3	33	33	480	800	80	1000	300	140	76	43	840	1300	80	1500	2000	450	1.997629222	0	0	0	10	10	120	12	700	0	0	300	0	1300	10	10	240	24
88018	88	1	52	5	4	35	5	0	0	0	0.050065827	0.319999993	0	8.111111111	3	20	20	320	675	80	800	100	90	30	30	760	1300	80	1000	2000	270	2.008269773	0	0	0	30	30	150	5	900	0	0	0	0	1400	30	30	640	21.33333397
88019	88	1	50	6	9	133	0	0	0	0	0.717148721	1.74000001	1	0	2	128	128	2620	3000	0	2400	3658	900	128	128	2380	3900	700	2400	7312	780	1.910547772	0	0	0	38	38	400	10.52631569	3000	0	1000	900	0	5900	38	38	560	14.73684216
88020	88	1	30	4	0	28	5	0	0	0	0.618452311	0.319999993	1	0	4	25	25	480	500	120	0	210	120	25	25	760	770	40	0	1187	120	2.000006443	0	0	0	115	115	420	3.652173996	750	0	660	0	0	2110	25	25	680	27.20000076
89001	89	0	55	2	0	239	2	0	1	0	2.338252783	7.510000229	1	0	3	226	196.75	3241.25	4500	1000	8000	3000	835	226	226	4699	7100	1400	12000	8000	663	3.518754283	0	0	0	152	132	1600	12.12121201	5000	140	4000	3000	1500	16640	152	152	2400	15.78947353
89002	89	1	57	7	0	151	5	0	0	0	0.971591949	0.319999993	0	0	2	72	72	1460	2500	300	1200	2780	0	126	126	3060	5200	900	3000	9562	0	3.552915268	0	0	0	38	38	860	22.63157845	1500	85	1200	2000	300	6885	62	62	1760	28.38709641
89003	89	1	47	5	0	95	12	0	0	0	-1.062469602	0.319999993	1	1.351851852	3	70	70	1300	3400	240	2000	0	340	77	70	1560	3400	240	2000	4875	0	3.355817593	0	0	0	59	45	740	16.44444466	3200	220	3000	3000	400	11220	59	45	1200	26.66666603
89004	89	1	55	6	6	639	5	1	1	1	2.096635818	1.74000001	0	0	3	253.75	196.75	3241.25	8937.5	1800	8000	4276.25	2418.75	350.125	235.625	5215	14400	2800	15000	11500	2000	3.54122834	0	0	0	45	45	900	20	1050	300	1800	1500	240	6140	45	45	1000	22.22222137
89005	89	1	55	2	5	68	8	1	0	0	-1.106116772	0.810000002	0	3.041666667	3	60	60	1090	800	200	3000	1500	340	60	60	1360	1100	340	3600	3000	150	3.63618293	0	0	0	60	60	1200	20	2000	300	4500	1000	280	9680	60	60	1500	25
89006	89	1	60	4	2	159	1	0	0	0	0.70759958	7.510000229	1	0	4	149	149	2760	3950	250	5000	4276.25	0	149	149	3040	6200	250	6000	9500	678	3.342945206	0	0	0	85	85	1560	18.35294151	2400	280	6000	3042	0	13762	85	85	1640	19.29411697
89007	89	1	65	2	0	65.5	4	0	0	0	0.516332269	1.74000001	1	0	3	56	56	915	1000	120	2800	2875	0	56	56	1288	2450	120	2800	4025	0	3.38768901	0	0	0	95	95	1504	15.83157921	1200	0	4500	4200	500	12900	95	95	1510	15.89473724
89008	89	1	35	5	0	22	6	1	0	0	-1.781002879	7.510000229	1	0	2	16	16	320	550	120	0	500	90	16	16	440	680	60	0	1300	75	2.827084878	0	0	0	16	16	480	26.92827892	750	90	1000	1200	140	3564	32	32	800	25
89009	89	1	45	5	0	79	2	0	0	0	1.187902093	0.319999993	0	3.041666667	3	74	74	1240	2700	200	2000	3600	400	74	74	1400	3850	300	3000	1000	540	3.323291978	0	0	0	30	30	580	19.33333397	900	240	0	972	100	2932	30	30	740	24.66666603
89010	89	1	68	4	0	72	2	0	0	0	-0.87088412	0.319999993	1	0	3	47	47	750	1680	110	1200	2000	190	65	65	1160	2420	110	2000	3500	660	3.386745343	0	0	0	32	32	550	17.1875	1200	250	2000	1500	500	6218	32	32	788	24.625
89011	89	1	60	3	0	69	5	0	0	0	0.84785682	0.319999993	0	8.111111111	3	58	58	1345	1500	120	3000	4000	0	58	58	1400	2950	120	3000	4375	405	3.39575986	0	0	0	58	40	630	15.75	1800	450	2500	1600	800	8542	58	58	1403	24.1896553
89013	89	1	58	5	10	138	1	0	0	0	0.222873628	7.510000229	1	12.16666667	3	53	53	860	1200	0	800	0	0	93	93	1980	2200	0	750	3000	0	3.361460224	0	0	0	76	45	726	16.13333321	1500	400	3500	2500	1200	11600	126	86	2077	24.1511631
89014	89	1	62	5	0	59	0	0	0	1	0.320488036	1.74000001	0	0	4	54	34	580	1250	200	400	2750	150	54	44	840	1950	180	0	2625	420	3.375838004	0	0	0	30	30	800	26.66666603	950	0	0	2800	0	5502	73	73	1240	16.98630142
89015	89	1	30	5	9	234	11	1	0	0	1.759564161	1.74000001	1	0	3	162	162	2640	8937.5	1200	8000	3960	0	189	189	3520	16280	1200	12000	10000	0	3.382719664	0	0	0	64	34	660	19.41176414	2700	1000	2400	1800	200	9560	71	34	760	22.35294151
89016	89	1	52	2	0	40	9	0	0	0	-1.299999714	1.74000001	0	0	3	20	20	360	300	70	0	300	150	40	20	360	740	70	0	800	175	3.470673483	0	0	0	0	0	280	0	800	40	0	900	0	2340	20	20	820	34.16290379
89017	89	1	35	4	0	20	7	0	0	0	-0.201741531	1.74000001	1	1.351851852	3	8	8	140	100	30	0	200	0	15	15	280	300	70	0	800	120	3.33958756	0	0	0	11	11	360	26.92827892	400	0	0	300	0	850	27	27	580	21.48148155
89018	89	1	52	6	0	109	1	1	0	0	1.363292694	0.319999993	0	0	3	100	100	1440	4000	300	1300	4276.25	0	112	100	1960	4610	300	4700	7500	330	3.346330875	0	0	0	64	64	1160	18.125	3400	150	0	0	0	5110	64	64	1440	22.5
89019	89	1	40	4	9	25	3	0	0	0	-0.104531445	1.74000001	0	3.041666667	3	20	20	320	350	70	1400	350	150	20	20	400	600	70	1500	1200	225	3.386097759	0	0	0	20	20	400	20	700	50	1000	800	220	3130	20	20	280	14
89020	89	1	55	5	0	69	6	0	0	0	-1.244950533	7.510000229	0	1.351851852	3	45	45	860	1000	350	0	281	0	63	63	1400	2520	250	2400	4375	90	3.346480215	0	0	0	63	63	1400	22.22222137	1640	150	0	1200	0	3890	83	83	2040	24.57831383
90001	90	1	36	5	0	75	3	0	1	0	-0.235302284	7.510000229	1	0	2	62	62	610	240	100	0	2000	320	70	70	1280	1950	400	0	5000	480	2.757276838	0	0	0	52	52	715	13.75	2640	0	0	400	234	4314	0	0	0	0
90002	90	1	35	4	5	94	3	1	1	0	-0.917407632	0	0	8.111111111	3	90	90	1260	2320	0	1200	2125	0	90	90	1640	2480	240	2100	5125	690	2.759171632	0	0	0	56	35	620	17.7142849	3200	0	3000	3500	0	10900	69	69	1600	23.18840599
90003	90	1	50	3	0	182	6	1	0	0	-0.202561304	7.510000229	1	12.16666667	3	174	174	2520	2000	0	8000	3812	0	174	174	3480	6228	728	15000	10875	1440	2.516589389	0	0	0	80	80	1720	21.5	3700	0	5000	2200	0	11800	80	80	1820	22.75
90004	90	1	32	3	0	27	3	0	0	0	-2.17894125	7.510000229	1	0	3	20	20	340	1310	75	1200	750	150	20	20	480	1560	75	1200	1500	270	3.313855765	0	0	0	70	0	0	0	800	0	2700	2700	420	8120	110	110	2100	19.09090996
90005	90	1	50	4	0	255	8	0	1	0	-0.375413865	7.510000229	1	5.214285714	3	249	196.75	3241.25	6000	420	6050	4276.25	0	249	235.625	5200	7000	420	10250	11500	1170	3.169773828	0	0	0	192	190.125	3600	19.86979103	1700	400	1750	5537.5	290	15240	192	192	4830	25.15625
90006	90	1	32	4	0	44	5	0	0	0	-0.106217161	0.319999993	0	8.111111111	3	40	40	480	1200	130	900	1500	0	40	40	640	1780	150	900	11500	360	2.761896085	0	0	0	40	40	800	20	900	0	1200	0	300	2750	40	40	800	20
90007	90	0	55	2	3	35	1	0	0	0	-0.757734537	7.510000229	0	4.055555556	3	30	30	320	1018	80	600	1000	0	30	30	480	1244	160	600	1300	200	2.196679878	0	0	0	30	30	640	21.33333397	846	200	2000	400	280	4266	30	30	720	24
90008	90	1	55	6	3	90	1	0	0	0	0.299726814	0	0	3.041666667	3	80	80	1080	570	50	600	0	0	120	40	720	1960	100	0	1200	300	2.08144866	0	0	0	156	22	240	10.909091	2400	180	6000	1200	800	14580	196	22	440	20
90009	90	0	35	3	9	62	1	0	0	0	1.045534611	7.510000229	0	1.351851852	3	36	36	640	1160	0	2400	660	150	36	36	720	1584	390	2400	2200	360	2.090795745	0	0	0	18	18	400	22.22222137	500	0	600	0	150	1500	18	18	360	20
90010	90	1	35	6	9	157	11	1	1	0	1.602246284	0.319999993	0	0	2	151	151	1800	2000	300	6000	2000	0	177	151	3240	7650	450	7000	10879	630	2.681562516	0	0	0	127	103	1700	16.5048542	9000	0	14000	5537.5	850	32850	112	112	2420	21.6071434
90011	90	1	50	3	1	53	1	0	0	0	-0.381073326	1.74000001	0	0	2	41	41	480	865	200	0	300	175	63	19	280	1340	300	2400	1140	200	2.081711097	0	0	0	41	41	480	11.70731735	1000	0	2100	400	0	4220	41	41	800	19.51219559
90012	90	1	34	4	7	172	4	0	0	0	0.320425779	7.510000229	1	0	3	160	160	2825	2200	0	6000	2000	0	235	85	2450	11120	550	10500	0	1450	2.210317972	0	0	0	160	80	1680	21	2000	0	4000	2000	500	10900	160	160	3030	18.9375
90013	90	1	52	5	0	148	9	1	1	0	1.451945782	1.74000001	1	5.214285714	3	60	50	660	500	150	0	420	0	60	42	800	4850	300	0	6000	510	2.220553204	0	0	0	60	60	1000	16.66666603	2110	200	2500	2800	0	10210	60	60	1260	21
90014	90	1	33	4	0	45	2	0	1	0	0.232777104	7.510000229	0	5.214285714	4	40	40	600	1200	75	2000	500	400	80	0	0	1870	0	6000	1000	920	2.180166442	0	0	0	40	40	800	20	700	0	1000	0	400	3400	40	0	0	0
90015	90	0	65	3	0	131	7	0	1	0	0.891581297	7.510000229	1	0	3	124	109	1670	1500	800	8000	2250	565	124	109	2160	2480	800	12500	6800	780	2.658452423	0	0	0	65	65	1250	19.23077011	1250	0	900	600	400	3450	75	75	1480	19.73333359
90016	90	0	30	2	0	51	2	0	0	0	-0.346657127	7.510000229	0	18.25	3	14	14	200	330	120	2500	500	45	14	14	320	2184	120	2500	1000	90	2.501207725	0	0	0	0	0	0	0	0	0	0	0	0	0	0	0	0	0
90018	90	1	26	3	3	60	4	0	0	0	0.011335906	7.510000229	0	0	3	40	40	720	1480	75	1200	1000	240	55	55	1100	2510	100	2000	2000	742	2.45329956	0	0	0	55	55	1000	18.18181801	700	100	2000	1500	0	5620	55	55	1800	32.72727203
90020	90	1	48	3	7	206	5	0	1	0	-0.346657127	0.810000002	1	0	3	200	196.75	3241.25	7200	300	8000	4000	0	200	200	4000	7500	300	10000	8000	0	2.498739351	0	0	0	153	153	3600	24.70588303	5760	0	14000	5537.5	0	33310	153	153	3740	24.44444466
91001	91	1	62	2	0	148	5	0	0	0	-1.116455913	1.74000001	1	0	3	130	130	2400	1950	90	1000	750	0	130	130	3000	2600	160	1500	9375	1200	1.922628001	0	0	0	130	130	1480	11.38461494	500	100	2000	0	450	6050	130	130	2700	20.76922989
91002	91	1	45	4	0	146	3	0	0	0	-0.868129134	1.74000001	0	0	3	110	110	1980	2500	700	1000	300	0	110	110	2480	4500	600	1200	4500	0	1.568496504	0	0	0	80	80	1120	14	1300	200	500	3010	0	6930	66	60	1610	26.83333397
91003	91	1	43	4	8	68	5	0	0	1	-0.05354584	0.319999993	0	8.111111111	3	60	60	1000	2120	220	2000	0	260	60	60	1200	2600	220	2500	3500	246	1.426996096	0	0	0	0	0	0	0	0	0	0	0	0	0	0	0	0	0
91004	91	1	62	4	0	43	6	0	0	0	-1.151898742	1.74000001	0	0	3	40	40	680	1250	80	1200	2000	160	70	40	800	810	80	1600	2500	400	1.430832966	0	0	0	70	40	660	16.5	1450	0	600	1000	270	4120	40	40	980	24.5
91005	91	1	30	3	5	87	1	1	0	0	-0.345170796	0.319999993	1	3.041666667	3	82	82	1600	1500	120	3500	4000	400	82	82	2440	2400	200	3500	9500	400	1.901393062	0	0	0	62	62	1600	25.8064518	1700	0	3400	2100	0	9700	62	62	1600	25.8064518
91006	91	1	56	4	0	40	1	1	0	0	-0.181303799	7.510000229	0	0	3	36	36	680	1100	80	600	1500	75	36	36	660	1350	80	600	680	330	1.672602835	0	0	0	35	35	770	22	1220	200	600	700	0	3520	35	35	720	20.5714283
91007	91	1	38	4	0	119	1	1	0	0	1.175167084	7.510000229	0	8.111111111	3	105	105	1820	3650	200	4000	2500	520	125	95	1920	3850	250	3000	3500	0	1.429565295	0	0	0	40	40	800	20	2200	0	1200	1200	0	5100	60	60	1070	17.83333397
91008	91	1	52	4	0	140	3	1	1	0	0.844310701	7.510000229	1	8.111111111	3	132	124	2080	3800	150	4000	3500	450	132	132	2640	5200	240	8000	4200	1170	1.832707037	0	0	0	90	90	1600	17.77777863	3210	400	2000	1500	0	8210	90	90	1980	22
91010	91	1	45	4	0	13	1	0	1	0	0.855700493	7.510000229	0	0	2	10	10	240	200	0	0	560	60	10	10	360	370	250	0	1125	120	0.371375857	0	0	0	10	10	240	24	300	0	0	300	80	900	0	0	0	0
91011	91	1	28	5	0	31	1	0	0	0	-0.432819486	1.74000001	1	0	3	30	30	800	800	120	0	1200	180	30	30	840	900	120	0	0	180	1.440671883	0	0	0	0	0	0	0	0	0	0	0	0	0	0	0	0	0
91012	91	1	35	6	5	23	11	0	0	1	-0.68275857	0.810000002	1	1.351851852	3	15	15	480	500	120	0	750	0	15	15	480	700	120	0	1500	0	1.428987293	0	0	0	10	10	360	26.92827892	1000	100	1000	1600	0	4500	43	43	1000	23.2558136
91013	91	0	38	5	0	92	7	0	0	0	-0.730564117	0.319999993	1	0	3	60	60	800	1000	200	3000	1000	300	72	40	920	3460	3000	3200	2800	2800	1.60537666	0	0	0	60	60	1500	25	3000	300	2000	500	0	7300	93	93	2700	29.03225899
91014	91	1	48	4	0	129	3	0	0	0	0.55862397	7.510000229	0	8.111111111	3	128	114	2240	2300	160	2400	2500	320	114	114	2280	5000	150	2400	7000	930	1.825168026	0	0	0	78	66	1480	22.42424202	1500	200	4000	4000	180	10680	78	78	1680	21.53846169
91015	91	1	65	4	0	80	1	0	0	0	-1.525965214	7.510000229	1	0	3	70	70	1320	2000	0	0	4125	300	70	70	1520	1715	75	0	4750	300	1.44855728	0	0	0	40	40	800	20	1200	120	2000	4000	100	8220	50	50	1040	20.79999924
91016	91	0	36	4	0	16	9	1	0	0	0.479618639	1.74000001	1	5.214285714	3	10	10	240	250	30	1000	250	60	10	10	200	250	30	800	480	120	1.822509307	0	0	0	10	10	160	16	900	0	1500	400	100	3200	13	13	320	24.61538506
91017	91	1	35	5	4	58	12	1	0	0	1.094654083	0.319999993	0	0	3	55	55	935	1460	120	2400	2921	290	55	55	1100	1860	120	2400	1650	412	1.90446704	0	0	0	55	55	1040	18.90909004	2260	0	3500	2000	0	8860	55	55	1320	24
91018	91	1	68	4	5	136	7	1	0	0	-0.203070343	7.510000229	0	0	3	80	80	1240	2100	200	5000	2000	0	80	80	1600	2720	360	500	4000	0	1.582301063	0	0	0	106	106	1900	17.92452812	1600	200	3000	3200	0	10000	106	106	1420	13.39622688
91019	91	1	50	6	0	96	7	0	0	0	0.20335272	0.810000002	1	0	3	80	80	1200	1000	500	3000	800	480	80	80	1600	2160	340	3600	4000	540	0.535921077	0	0	0	86	86	1360	15.8139534	2550	0	1500	2500	0	8150	108	86	2040	23.7209301
91020	91	1	45	4	5	49	16	1	1	0	0.978310287	7.510000229	1	0	3	40	40	720	700	75	2800	1000	1000	40	40	800	1400	200	2800	2000	2000	1.471009289	0	0	0	40	40	600	15	400	100	1200	600	300	3550	40	40	1120	28
92001	92	1	35	5	10	105	4	0	1	1	0.81435883	7.510000229	0	0	2	40	40	460	1450	0	800	0	700	120	100	1400	2500	200	400	5833	1100	2.965245977	0	0	0	125	100	1800	18	2220	280	6000	0	620	12690	85	85	2085	24.52941132
92003	92	1	43	4	5	25	4	0	0	0	-2.00379777	0	1	1.351851852	4	20	20	0	440	0	800	100	125	20	20	480	1225	100	800	1200	210	2.978589307	0	0	0	20	20	400	20	360	0	0	100	120	1060	20	20	540	27
92004	92	1	55	6	0	146	6	0	0	0	0.893821716	0.319999993	1	1.351851852	3	80	70	1280	1050	120	1000	200	275	80	70	1400	3390	180	2000	4920	650	3.02286088	0	0	0	168	88	1830	20.79545403	3000	0	6000	1400	1000	13100	183	156	3570	22.88461494
92006	92	1	30	4	7	55	4	0	0	0	-1.145972133	7.510000229	0	0	3	30	30	280	310	0	0	0	520	30	30	400	1330	80	0	1250	520	3.167930461	0	0	0	10	10	100	10	150	50	800	200	100	1510	30	30	400	13.33333302
92007	92	1	55	2	0	56	7	0	1	0	-0.666103601	7.510000229	0	0	3	39	39	660	735	0	0	0	720	62	46	970	2900	100	0	4812	470	3.781476369	0	0	0	46	29	680	23.44827652	1900	85	2400	2400	240	8225	46	46	1320	28.69565201
92009	92	1	30	3	0	21	3	0	0	0	-1.573455334	0.810000002	1	12.16666667	3	20	20	0	500	50	0	150	150	20	20	360	650	50	0	1350	110	3.863360743	0	0	0	10	10	160	16	400	0	0	500	0	1100	10	10	320	32
92010	92	1	42	5	0	42	2	1	0	0	-1.044134021	7.510000229	0	0	2	40	20	200	1380	80	0	800	300	38	38	600	1600	80	0	1800	2000	3.825532022	0	0	0	38	20	300	15	1600	0	0	300	0	2400	138	138	400	2.898550749
92012	92	1	50	3	12	24	5	0	0	0	-0.121702492	0.319999993	1	0	2	15	15	200	190	0	0	0	150	15	0	0	190	100	0	600	0	3.79422659	0	0	0	15	15	240	16	608	0	400	400	90	1858	15	15	360	24
92014	92	1	40	6	0	20	10	1	0	0	-0.532952189	0.810000002	1	0	2	10	10	160	810	80	0	0	400	10	10	160	810	80	0	500	1200	3.784026247	0	0	0	10	10	160	16	350	0	0	0	200	790	10	10	200	20
92015	92	1	41	6	0	29	3	0	0	0	-1.476516366	0	1	0	3	50	25	400	155	0	0	0	150	25	0	0	210	0	0	150	20	3.768557397	0	0	0	10	10	200	20	304	0	0	500	200	1304	35	10	260	26
92016	92	1	35	5	0	15	12	0	0	0	-1.527980685	1.74000001	0	0	2	10	10	160	648	80	0	0	400	10	10	160	810	80	0	500	1400	3.780457859	0	0	0	10	10	120	12	150	120	0	100	40	610	10	10	180	18
92017	92	1	50	5	0	15	4	0	0	0	-0.061039586	7.510000229	0	0	2	10	10	60	500	0	0	0	100	10	10	160	500	50	0	600	75	16.90735884	0	0	0	15	15	110	7.333333492	516	0	0	0	180	876	15	15	320	21.33333397
92018	92	1	37	4	0	30	2	0	0	0	-0.910739481	7.510000229	1	0	2	20	20	80	600	0	0	0	150	20	20	240	850	100	0	1575	150	3.812730038	0	0	0	10	10	160	16	400	50	0	100	200	990	10	10	180	18
92019	92	1	45	6	2	23	2	0	0	0	-0.474161178	7.510000229	0	12.16666667	3	20	20	320	300	100	0	0	250	20	20	320	570	50	0	1500	200	3.843680802	0	0	0	20	20	200	10	1000	0	600	500	0	2520	20	20	360	18
92020	92	1	60	5	0	156	2	0	0	0	0.81435883	0.810000002	0	1.351851852	3	140	140	2150	2250	300	1600	0	950	140	140	2200	5300	300	1800	8250	1920	3.864553542	0	0	0	55	55	900	16.36363602	1900	0	800	1200	0	4900	55	55	920	16.72727203
93001	93	1	37	6	9	144	2	0	0	0	-0.812830031	1.74000001	1	1.351851852	3	16	0	0	300	100	0	0	0	173	23	520	6670	750	3000	0	2750	7.550868544	1	1	2	93	20	320	16	800	0	2000	1000	600	6200	45	0	0	0
93002	93	1	50	3	9	131	1	0	0	1	-0.765515447	1.74000001	0	0	4	20	0	0	820	150	500	0	250	38	0	0	760	150	500	200	1000	7.53748454	1	1	1	53	0	0	0	3300	0	4000	800	1000	10300	53	0	0	0
93003	93	1	50	8	0	136	0	0	0	0	-0.319387972	0.810000002	1	1.351851852	3	16	0	0	180	0	0	0	0	246	0	0	5280	300	1000	2000	1500	7.502245431	1	1	2	99	0	0	0	2500	0	1200	1000	0	6700	99	0	0	0
93006	93	0	30	5	6	153	1	1	0	1	-0.056640342	7.510000229	0	1.351851852	4	10	0	0	0	0	0	0	0	10	0	0	385	120	200	300	200	7.543884372	1	1	3	58	58	360	6.206896782	2200	75	0	0	125	3680	58	28	400	14.28571415
93007	93	1	20	3	4	29.5	1	0	0	1	-1.044134021	0.319999993	0	0	4	28	0	0	900	300	800	0	240	56	0	0	890	0	600	750	1900	7.517300734	1	1	1	28	11	120	10.909091	2700	0	2000	0	700	6600	28	0	0	0
93008	93	1	35	4	9	96	1	0	0	0	-0.673209429	7.510000229	1	18.25	3	26	0	0	1070	300	300	150	840	102	0	0	3450	1000	3000	1500	900	7.55963619	1	1	3	77	23	240	10.43478298	3100	120	1800	0	1200	8220	77	72	810	11.25
93011	93	1	42	8	3	85	1	0	0	0	-0.673209429	7.510000229	1	12.16666667	3	16	0	0	500	0	400	0	0	164	0	0	1800	380	0	3500	800	7.536761234	1	1	3	115	0	0	0	2670	300	2400	2000	260	9630	115	0	0	0
93012	93	1	32	8	8	225	1	0	0	1	0.461609095	0	0	1.351851852	2	82	0	0	400	150	3000	0	600	350.125	0	0	3830	600	4000	0	1000	7.56065136	1	1	3	197	0	0	0	2240	1800	3000	2000	440	10880	197	0	0	0
93013	93	1	50	7	2	151	1	0	0	0	-0.333841175	1.74000001	0	8.111111111	3	108	0	0	1500	0	1000	0	2080	120	0	0	7100	1000	4000	3000	2725	7.595153187	1	1	2	129	25	220	8.800000191	3620	250	1500	0	450	7820	129	0	0	0
93015	93	1	52	8	0	181	1	0	0	0	-0.571371257	7.510000229	1	28.38888889	2	130	0	0	3900	600	4000	4276.25	1300	64	0	0	230	0	1000	0	250	7.566745025	1	1	2	130	130	2330	17.92307663	10400	350	9000	0	0	22850	130	130	2550	19.61538506
93017	93	1	35	5	0	71	3	0	0	1	-1.009435892	1.74000001	1	3.041666667	2	66	66	0	840	0	800	0	560	33	0	0	210	0	2000	1500	40	7.232654713	1	1	2	20	0	0	0	200	0	0	400	130	1130	20	0	0	0
93018	93	1	25	3	0	33	4	0	0	1	-0.869397819	7.510000229	1	0	3	30	25	480	1230	0	1200	700	210	30	25	680	1160	60	1200	1000	165	7.19137088	1	1	2	30	25	400	16	1700	0	1200	0	160	3810	30	25	640	25.60000038
93019	93	1	53	4	0	20	1	0	0	0	-0.7990762	7.510000229	0	5.214285714	3	16	0	0	420	0	400	0	50	32	0	0	210	0	400	600	200	7.150326843	1	1	1	16	0	0	0	660	0	400	500	150	2310	16	0	0	0
93020	93	1	30	5	0	20	4	0	0	0	-0.912225783	0	1	0	3	16	16	400	257	30	1000	300	300	16	16	480	680	60	600	1800	0	7.152740672	1	1	1	16	16	270	16.875	570	40	800	0	0	1710	16	16	280	17.5
94001	94	0	43	2	0	18	1	0	0	0	-1.286292195	0.810000002	1	0.640350877	3	16	16	240	262	40	750	0	180	32	16	280	530	120	600	2000	650	5.466192371	0	0	0	25	0	0	0	500	0	500	100	0	1400	25	25	600	24
94002	94	1	40	3	0	33	1	0	0	1	-1.191816926	7.510000229	1	0	4	15	0	0	230	90	0	0	150	30	15	400	470	100	0	800	100	5.692242582	0	0	0	10	10	120	12	200	120	0	0	200	720	25	10	160	16
94003	94	1	45	6	9	13	2	0	0	0	-1.650063753	0.810000002	1	1.351851852	4	10	0	0	779	0	0	0	0	10	10	120	682	100	400	0	0	4.778836384	0	0	0	10	10	220	22	500	100	800	0	120	1730	10	0	0	0
94004	94	0	47	2	2	51	1	0	0	0	-1.648640156	0.810000002	0	3.041666667	4	32	0	0	1790	120	400	0	0	64	0	0	2200	0	800	0	1000	5.390459387	0	0	0	32	0	0	0	540	100	1600	0	0	2240	32	0	0	0
94007	94	1	50	4	0	76	1	0	0	1	-1.332074165	1.74000001	1	0	3	73	0	0	575	200	0	0	275	73	0	0	0	150	0	400	600	5.380070308	0	0	0	33	33	220	6.666666508	180	0	0	0	90	670	33	0	0	0
94009	94	1	40	4	9	35	1	0	0	0	-1.369049072	1.74000001	0	1.351851852	4	32	0	0	864	120	0	0	0	32	0	0	725	0	0	0	400	5.408689194	0	0	0	16	0	0	0	150	0	0	0	0	650	24	8	140	17.5
94010	94	1	48	5	0	85	1	0	0	0	-1.802452207	7.510000229	0	12.16666667	3	16	0	0	290	160	0	0	150	16	0	0	0	0	0	0	450	5.433074597	0	0	0	66	0	0	0	515	0	1000	0	0	1515	66	0	0	0
94013	94	1	28	3	9	36	1	0	0	1	-1.009435892	0.319999993	1	0	3	33	0	0	200	120	0	0	0	66	0	0	315	0	800	300	550	5.425735106	0	0	0	66	0	0	0	378	150	0	0	0	1028	66	33	800	24.24242401
94014	94	1	50	3	0	26	0	1	0	0	-0.7990762	7.510000229	1	1.351851852	4	16	0	0	660	120	0	0	0	46	16	300	600	50	0	1200	1200	5.416545116	0	0	0	23	0	0	0	555	0	0	450	90	1595	23	0	0	0
94015	94	1	60	4	2	41	5	0	0	0	-1.13151896	7.510000229	0	3.041666667	4	23	0	0	485	100	400	0	0	53	23	460	3030	370	1600	1800	1600	5.163317313	0	0	0	15	15	120	8	400	120	500	0	600	2020	0	0	0	0
94019	94	1	43	4	0	64.5	5	0	0	0	-1.191754222	0	1	1.351851852	3	58.5	58.5	325	2000	150	1500	4276.25	479	58.5	58.5	1220	6000	2000	15000	7000	625	4.96243553	0	0	0	23	23	360	15.652174	400	0	0	0	900	1700	47	47	940	20
94020	94	1	58	4	0	63	1	0	0	1	-2.141820431	7.510000229	0	0	1	61	0	0	400	140	2000	0	225	61	0	0	600	0	800	0	260	4.941727659	0	0	0	2	0	0	0	200	0	50	0	40	332	2	0	0	0
95001	95	1	50	4	0	48	6	0	0	0	-0.912225783	7.510000229	1	0	2	43	43	440	2080	0	1200	0	500	43	43	760	2000	120	800	2200	400	5.661803068	1	1	1	76	33	540	16.36363602	1500	300	1000	300	120	3820	43	43	700	16.2790699
95002	95	1	25	3	2	151	3	0	1	0	-0.733258843	0	0	0	3	87	41	380	1500	50	2000	0	600	330	144	2220	5300	200	8000	4125	1500	5.436919424	1	1	0	119	32	440	13.75	2500	170	1200	400	0	5870	111	111	2830	25.49549484
95003	95	1	40	6	0	72	3	0	0	0	-0.813529432	1.74000001	0	0	2	20	20	140	800	0	0	0	180	66	66	660	2700	200	0	2475	400	5.140453535	1	1	1	89	66	1160	17.57575798	2000	0	0	0	600	3600	66	66	1200	18.18181801
95006	95	1	32	5	0	89	10	0	0	0	-0.142295688	7.510000229	1	0	3	24	12	230	1040	0	0	0	120	79	79	1310	3160	180	800	4100	600	5.343096155	1	1	10	36	0	0	0	1850	150	1000	0	0	3800	69	69	1500	21.73913002
95007	95	1	30	5	5	52	8	0	0	0	-1.408152103	0.319999993	1	3.041666667	3	49	0	0	1200	50	0	0	150	49	49	720	1400	0	0	0	360	5.383675431	1	1	1	49	49	720	14.69387722	2700	0	700	0	0	4900	49	49	1120	22.8571434
95010	95	1	32	3	6	59	8	0	0	0	-1.401009917	0.319999993	1	1.351851852	3	53	53	0	1200	0	1000	0	450	53	39	670	1500	100	2000	1500	0	5.344605576	1	1	0	33	0	0	0	900	0	800	400	100	2900	33	33	640	19.39393997
95012	95	1	48	5	0	84	12	0	0	0	-0.567650318	7.510000229	0	0	3	99	76	900	2360	0	800	0	600	76	76	960	3160	160	0	3000	0	5.665111429	1	1	1	76	20	180	9	1560	170	2000	0	200	5730	76	76	1490	19.60526276
95013	95	1	42	7	0	86	8	0	0	0	-1.384988546	7.510000229	1	3.041666667	3	114	48	1120	3000	0	2200	0	650	78	78	1940	4080	240	2200	6050	800	5.184431338	1	1	10	81	81	1190	14.69135761	2200	210	1000	0	300	5210	81	81	2235	27.59259224
95016	95	1	35	5	0	62	4	0	0	0	-0.824111581	7.510000229	1	1.351851852	2	22	2	12	420	0	0	0	260	60	60	830	2560	280	0	1000	390	5.605222022	1	1	1	20	20	300	15	520	50	0	0	0	1050	60	60	1220	20.33333397
95017	95	1	55	5	8	89	5	0	1	0	0.453477621	1.74000001	0	0	4	62	20	120	2500	0	0	0	200	141	67	1280	4900	100	4000	4833	700	5.340180744	1	1	3	60	27	300	11.11111069	3250	200	750	0	1200	7000	37	27	580	21.48148155
95018	95	0	28	2	14	60	1	1	1	0	0.556501567	7.510000229	1	1.351851852	3	32	16	0	400	500	1000	0	90	49	16	280	800	50	1000	1200	0	5.352513311	1	1	5	49	0	0	0	390	200	1400	0	0	2890	49	49	1070	21.83673477
95020	95	1	35	6	0	42	4	0	0	0	-1.680601001	0.319999993	1	0	3	33	0	0	700	0	0	0	245	70	33	800	1300	50	0	3300	400	5.321334507	1	1	1	33	33	590	17.87878799	2430	120	1400	0	0	4742	33	33	720	21.81818199
97001	97	1	51	3	0	66	1	0	1	1	-0.282376945	0.319999993	1	0	2	42	22	375	970	1200	1900	0	280	72	38	750	2040	0	1200	1000	660	7.887551574	1	0	2	11	11	180	16.36363602	180	75	0	0	0	255	32	28	700	25
97005	97	1	60	3	0	87	3	0	0	1	-1.674066067	1.74000001	1	0	4	82	0	0	3840	500	1400	2500	1200	131	0	0	3000	140	400	120	750	8.121648899	1	0	2	82	49	950	19.38775444	5600	350	2800	1800	0	11800	82	49	970	19.79591751
97006	97	1	26	3	3	19	0	0	0	1	-0.813529432	7.510000229	1	0	2	16	0	0	490	250	2400	1000	300	16	0	0	160	0	600	300	100	8.114955996	1	0	2	26	26	260	10	600	120	0	0	700	1870	26	26	201	7.730769157
97007	97	1	32	4	0	67	5	0	0	1	-1.091402292	7.510000229	1	0	2	46	46	40	2000	300	1000	0	600	62	62	1240	3400	200	4000	2000	1000	7.011035456	1	0	1	16	0	0	0	1890	250	1800	400	300	5040	16	16	320	20
97009	97	1	35	6	0	112	4	0	0	1	-0.05177233	1.74000001	1	1.351851852	3	103	0	0	4700	480	8000	4276.25	1500	95	20	400	4000	250	5000	8000	920	8.059605006	1	0	8	122	8	150	18.75	5700	800	4500	5000	300	18300	122	89	1955	21.96629143
97010	97	1	45	4	0	308	7	0	0	1	-0.722346008	7.510000229	1	0	4	132	0	0	3580	600	1800	3000	0	152	66	1360	7200	600	2000	5000	245	11.69527621	1	0	10	204	141	2560	18.15602875	2600	500	300	1600	1120	8120	204	176	3580	20.34090996
97011	97	1	24	3	0	65	3	0	0	1	-0.297293991	7.510000229	1	0	1	49	49	640	900	0	800	0	375	49	49	640	1706	800	2000	1200	450	8.112884351	1	0	2	77	15	280	18.66666603	3300	400	0	1000	300	5800	77	15	300	20
97012	97	1	30	5	4	42	7	0	0	0	-0.57031709	7.510000229	1	0	3	24	0	0	1080	200	0	300	800	40	40	960	1800	500	3500	6000	500	8.042903434	1	0	4	40	40	680	17	1000	0	800	0	240	2840	40	40	960	24
97014	97	1	45	5	2	168.5	6	0	0	0	-0.670067668	0.810000002	1	3.041666667	3	65	0	0	8937.5	1800	800	4276.25	1200	65	0	0	220	0	800	1020	400	8.152449459	1	0	10	99	99	1950	19.69696999	7600	1200	8600	1800	0	21360	99	99	2320	23.43434334
97015	97	1	48	4	0	229	6	0	0	0	0.446328551	0	0	1.351851852	3	225	0	0	5720	300	1200	0	765	225	16	360	14100	2300	8000	7000	6000	8.068286959	1	0	2	100	100	280	2.799999952	1170	190	760	0	0	2720	225	16	360	22.5
97016	97	1	35	3	0	37	1	0	0	0	-1.382835746	7.510000229	0	3.041666667	3	33	0	0	210	0	400	0	0	66	33	720	1410	300	600	2250	400	7.005786087	1	0	1	33	33	500	15.15151501	670	250	600	400	0	2320	33	33	400	12.12121201
97018	97	1	53	5	0	62	4	0	0	1	-1.147458434	0.319999993	1	1.351851852	2	56	24	0	500	170	800	0	175	56	56	1600	654	250	1600	1500	425	7.0253717	1	0	1	56	56	990	17.6785717	1200	210	2200	0	0	4060	56	56	1080	19.2857151
97019	97	1	60	6	0	69	11	0	0	1	-1.715407848	1.74000001	1	0	3	66	66	160	1800	100	800	0	300	66	66	1280	3600	200	1000	4000	700	7.011212948	1	0	1	66	0	0	0	500	0	1200	0	0	3700	66	66	1620	24.54545403
97020	97	1	35	5	4	213	1	0	0	0	-0.055998143	0.810000002	1	0.640350877	3	49	49	280	880	0	600	300	500	196	147	4000	7800	600	5000	10000	1600	7.0020379	1	0	2	98	98	1640	16.73469353	3100	1000	4000	1200	0	11700	98	98	2500	25.51020432
99001	99	1	43	4	10	155	1	0	0	0	1.573307276	1.74000001	1	5.214285714	3	105	97	1720	3500	160	1000	1500	1000	113	113	2350	7500	200	2000	2000	1200	5.927262394	0	0	0	140	140	2425	17.3214283	495	600	9000	0	495	14090	130	130	2800	21.53846169
99002	99	0	20	3	4	79	3	0	1	0	-0.318059146	7.510000229	1	0	3	52	26	120	500	0	2000	0	0	87	32	520	2750	100	3000	4000	1000	5.953166387	0	0	0	32	32	580	18.125	1200	120	2400	0	120	4608	35	35	840	24
99003	99	1	33	3	1	31	2	0	0	0	-1.859319448	7.510000229	1	0	2	20	20	280	450	0	800	100	125	20	20	400	2000	0	700	100	125	5.760575182	0	0	0	20	20	480	24	900	100	500	0	125	2265	20	20	480	24
99004	99	1	62	6	1	95	8	0	0	0	1.064169288	7.510000229	1	0	3	55	55	720	3850	150	2400	0	400	87	87	1160	3750	200	2800	0	200	5.897213306	0	0	0	62	62	600	9.677419662	2000	350	2500	500	0	7050	62	62	1200	19.35483932
99005	99	1	35	5	7	80	3	0	0	0	0.237460479	7.510000229	1	0	2	35	35	180	1400	120	800	0	220	70	70	900	1950	0	0	0	0	5.960279754	0	0	0	70	70	1102	15.74285698	1900	450	0	0	0	4030	70	70	1688	24.11428642
99006	99	1	50	3	9	153	7	1	0	0	2.328640699	0	0	0	3	130	130	460	500	0	3000	0	0	130	130	2920	2600	200	3000	0	780	6.299380204	0	0	0	119	119	2800	23.52941132	2000	0	2000	0	0	5000	119	119	1800	15.12605
99007	99	1	35	4	10	53	6	1	0	0	0.39223367	7.510000229	0	0	3	28	28	300	500	100	0	0	0	78	45	1100	3410	260	4000	3600	0	6.280157425	0	0	0	67	67	1220	18.20895576	5000	0	3000	2000	0	13000	77	77	1790	23.24675369
99009	99	1	60	2	0	56	0	0	0	0	1.079792857	7.510000229	0	0	2	10	10	120	550	80	0	0	90	43	43	800	4300	130	600	800	520	6.255595975	0	0	0	43	43	420	9.76744175	1500	0	0	0	0	2300	43	43	900	20.930233
99010	99	1	37	5	2	38	2	1	0	0	-0.319387972	0.810000002	1	0	2	30	30	560	1000	0	1800	0	240	30	30	800	1100	0	800	200	140	6.285523308	0	0	0	137	137	680	4.963503838	6442	190	4000	0	720	16832	137	137	2360	17.22627831
99011	99	1	50	4	0	36	8	0	0	0	-0.673209429	7.510000229	0	0	2	8	8	180	1220	120	0	0	70	24	24	600	1320	120	0	1875	150	6.256037719	0	0	0	16	16	240	15	540	0	1200	0	0	2124	32	32	800	25
99014	99	1	50	4	0	35	6	0	0	0	-1.310758233	7.510000229	0	8.111111111	2	13	0	0	380	0	0	0	300	33	33	680	800	120	0	2125	250	6.289098119	0	0	0	33	13	200	15.38461494	1000	0	0	0	0	1800	33	33	560	16.96969604
99015	99	1	55	3	0	42	3	0	0	0	-0.570813358	0.810000002	1	0	2	32	32	400	600	0	1400	0	150	32	32	480	2000	0	2400	200	500	6.164977164	0	0	0	32	32	560	17.5	1400	0	0	2400	0	4610	32	32	640	20
99016	99	1	45	4	2	100	1	0	0	0	-0.838043272	1.74000001	1	5.214285714	3	94	94	1020	6000	500	0	0	750	94	94	1840	6300	500	3200	750	0	6.28776733	0	0	0	85	85	1680	19.76470566	4000	200	0	0	0	6200	85	85	1960	23.05882263
99017	99	0	32	6	9	111	4	0	0	0	-0.34483403	7.510000229	1	0	2	97	97	1060	3400	200	4200	600	375	97	97	1740	5600	400	0	990	325	6.238172786	0	0	0	97	97	1750	18.04123688	3200	200	3000	0	0	9400	97	97	1800	18.55670166
99019	99	1	35	3	5	41	5	0	0	0	-0.474161178	7.510000229	1	12.16666667	3	27	27	650	900	0	0	0	150	27	27	660	1180	60	0	2000	150	5.958035384	0	0	0	24	24	400	16.66666603	1200	100	800	0	120	2796	24	24	580	24.16666603
99020	99	1	50	6	9	71	3	0	0	0	0.379204035	0.810000002	1	0	2	56	56	7	2800	0	1200	0	0	56	56	1400	3610	200	1500	750	0	6.007398171	0	0	0	66	66	1039	15.74242401	4050	450	3500	0	0	9584	66	66	1599	24.22727203
100001	100	1	30	4	1	27	2	0	0	0	-1.048674703	0.319999993	1	0	2	20	20	200	460	0	0	0	90	10	10	120	580	0	0	100	0	4.030544568	0	0	0	10	10	230	23	200	50	0	150	30	650	10	10	240	24
100004	100	1	50	4	1	45	2	0	0	0	-0.570813358	0.810000002	1	0	2	33	33	620	810	0	600	0	200	33	33	600	1370	100	500	1500	200	3.854133196	0	0	0	48	48	840	17.5	1900	100	0	700	0	4900	48	48	1000	20.83333397
100005	100	1	75	3	1	69	7	0	0	0	-1.606072068	0.810000002	1	0	2	33	33	240	950	0	0	0	80	66	33	160	370	0	0	1000	90	3.755315091	0	0	0	66	0	0	0	2100	70	0	0	0	3370	66	0	0	0
100006	100	1	30	5	0	77	6	1	0	0	-2.173210144	1.74000001	1	5.214285714	3	68	68	510	500	100	0	0	700	76	8	120	800	0	0	5000	350	3.88387144	0	0	0	60	0	0	0	1000	0	0	0	0	1000	68	8	140	17.5
100008	100	1	40	13	10	99	2	1	0	0	0.400485575	0.319999993	1	12.16666667	2	66	66	1200	1400	200	700	2500	600	66	66	1600	2850	200	700	2500	500	11.28832668	0	0	0	66	66	1200	18.18181801	2200	0	4000	0	0	8200	66	66	2000	30.30303001
100010	100	1	40	4	4	70	5	0	0	0	-1.776562572	7.510000229	0	0	2	40	0	0	360	50	200	200	250	40	40	720	3400	200	2000	3000	500	4.559641969	0	0	0	40	0	0	0	1000	0	1500	0	160	3660	40	0	0	0
100012	100	1	45	5	0	131	12	1	0	0	-0.472116977	7.510000229	1	0	3	88	88	770	1200	0	0	0	600	230	105	2140	4300	200	5000	2500	500	4.455912867	0	0	0	32	32	620	19.375	1300	85	1800	1200	200	5385	125	0	0	0
100013	100	0	35	4	7	40	3	1	0	0	-0.623695374	7.510000229	0	3.041666667	2	30	30	320	1150	0	400	0	0	60	30	600	1500	100	3000	2000	150	4.435666291	0	0	0	30	0	0	0	1400	200	1200	1000	600	5200	30	30	680	22.66666603
100014	100	1	38	10	12	469	3	1	0	0	2.158367395	0	0	0	3	216	74	540	2500	0	5000	0	0	350.125	235.625	5215	18415	1000	15000	8000	6000	4.51838572	0	0	0	141	15	80	5.333333492	1440	0	9000	0	220	14160	159	41	580	14.14634132
100015	100	1	40	5	0	137	3	1	0	0	0.799057007	0	0	3.041666667	2	78	50	360	1200	0	3000	0	0	173	55	1040	5300	200	10000	0	1000	4.484050997	0	0	0	105	33	0	0	4500	0	6000	2000	700	15600	167	33	840	25.45454597
100016	100	1	45	4	10	30	5	1	0	0	-1.513527393	0	0	0	2	25	0	0	300	0	0	0	0	50	25	320	1050	100	0	1200	0	4.358862561	0	0	0	25	25	440	17.60000038	500	75	0	0	105	1280	25	25	600	24
100017	100	1	37	2	10	437	3	1	0	0	-0.64257735	7.510000229	0	0	2	122	122	1780	3200	320	1200	4276.25	990	350.125	139	1640	14600	560	4000	7500	1300	4.486845035	0	0	0	67	0	0	0	1400	0	2100	0	0	3500	275.125	0	0	0
100019	100	0	26	2	9	40	2	0	0	0	-0.279841036	0	0	5.214285714	3	35	30	240	700	300	1000	0	0	35	35	920	1750	200	600	2500	600	3.841748427	0	0	0	5	5	84	16.79999924	200	50	0	0	0	370	35	35	847	24.20000076
101001	101	1	30	4	0	45.5	8	0	1	0	-0.782080233	7.510000229	0	0	2	86	43	80	2200	0	0	0	1000	86	43	1520	3950	150	0	4100	3050	7.085177628	0	0	0	10	10	220	22	520	50	0	300	50	1200	25	25	640	25.60000038
101002	101	1	40	5	0	72	3	0	0	1	-1.416317344	7.510000229	0	3.041666667	3	109	42	50	1490	0	0	0	300	134	67	1240	1700	100	2000	4150	4000	7.13859746	0	0	0	32	18	280	15.55555534	650	100	1000	0	160	2806	42	28	680	24.2857151
101003	101	1	28	4	5	38	8	0	1	1	0.161314592	7.510000229	0	5.214285714	2	60	30	20	315	0	0	0	780	60	30	600	800	50	0	2500	300	7.123577265	0	0	0	30	30	400	13.33333302	700	100	600	0	120	2360	30	30	600	20
101004	101	1	28	4	5	92	7	0	0	1	-1.08787179	7.510000229	0	0	2	120	60	160	2200	0	0	0	810	160	80	1320	3700	100	3500	4500	1000	7.104165232	0	0	0	22	22	610	26.92827892	1010	120	1200	0	240	3690	40	40	840	21
101005	101	1	38	4	4	87	10	0	0	0	-1.495385289	0.319999993	0	3.041666667	3	75	60	0	2900	600	1200	1720	1700	75	75	1900	4240	500	0	3000	900	7.10751237	0	0	0	75	15	240	16	2800	300	2000	2500	110	9810	75	0	0	0
101006	101	1	52	3	2	19	1	0	0	0	-0.58526659	1.74000001	0	8.111111111	4	13	13	0	700	50	0	0	180	13	13	120	800	160	0	1000	120	7.108566615	0	0	0	13	13	160	12.30769253	560	90	0	0	90	1060	13	13	200	15.38461494
101007	101	1	50	4	9	178	13	1	1	0	0.517261624	7.510000229	1	0	2	253.75	143	150	1500	0	0	0	0	278	153	4160	8000	200	4000	0	2000	7.106131557	0	0	0	17	17	280	16.47058868	1300	120	1200	400	90	3580	50	50	1320	26.39999962
101008	101	1	47	4	0	67	10	0	0	0	-1.048762083	7.510000229	1	3.041666667	3	40	40	0	1500	40	600	0	0	55	55	1040	3200	500	900	4000	0	7.121128474	0	0	0	40	40	600	15	1800	300	1200	0	180	4080	40	40	600	15
101010	101	1	67	2	8	55	7	1	0	0	-0.806857169	7.510000229	1	3.041666667	2	40	40	440	700	0	2000	0	490	40	40	840	1550	0	0	5000	500	6.820762804	0	0	0	38	0	0	0	1000	50	600	0	180	2430	38	38	1080	28.42105293
101011	101	1	39	4	0	94	2	0	0	0	-0.330373436	1.74000001	0	0	3	90	90	700	2800	0	800	0	550	90	90	1100	3400	200	800	4125	410	5.627075463	0	0	0	40	40	720	18	1900	200	600	600	0	4200	40	40	800	20
101012	101	1	38	5	0	94	2	0	0	0	-0.561546147	0.319999993	1	0	3	90	90	1440	3600	0	0	4276.25	450	90	90	1400	4000	200	0	5250	450	5.714916752	0	0	0	30	30	600	20	1800	150	600	1500	0	4750	30	30	600	20
101013	101	1	32	6	0	23	7	0	0	0	-1.444544077	7.510000229	1	0	2	30	15	240	1600	80	0	930	300	15	15	280	1050	80	0	800	150	6.779112637	0	0	0	10	10	200	20	440	100	0	0	70	860	10	10	200	20
101015	101	1	50	3	0	90	2	0	0	0	-0.569327056	7.510000229	1	0	2	80	80	960	2600	0	1200	0	400	80	80	1280	3560	300	2400	3000	740	5.628924113	0	0	0	80	80	640	8	1950	200	1200	600	350	5500	80	80	1050	13.125
101017	101	1	55	2	0	47	2	0	0	0	-0.724100292	7.510000229	1	3.041666667	2	40	20	240	2600	120	300	0	300	40	40	881	2800	160	600	1500	400	7.390338567	0	0	0	20	20	400	20	1150	150	400	800	0	2950	20	20	480	24
101018	101	1	37	4	0	53	2	0	0	0	-0.910739481	7.510000229	1	0	2	50	25	480	1700	80	400	0	350	47	47	880	2800	160	600	2200	280	7.423505636	0	0	0	47	47	850	18.0851059	2250	210	2200	0	0	5860	47	47	1050	22.34042549
101019	101	1	37	6	1	28	1	0	0	0	-0.89777261	7.510000229	1	0	3	20	20	320	500	0	0	1020	180	20	20	400	500	40	0	1020	150	7.33227714	0	0	0	20	20	320	16	540	0	0	0	90	1080	20	20	400	20
101020	101	1	30	3	0	48	4	0	0	0	-0.621359646	0.319999993	1	0	2	40	40	600	1400	0	0	0	340	40	40	800	1700	100	0	3000	300	7.334122224	0	0	0	40	40	540	13.5	990	250	1200	0	200	3390	40	40	720	18
102001	102	1	22	4	0	14	6	0	0	0	-0.059763916	7.510000229	0	0	2	20	10	240	1300	80	0	0	160	10	10	240	700	20	0	0	80	7.106131557	0	0	0	10	10	100	10	420	60	0	0	90	840	10	10	160	16
102002	102	0	36	3	8	45	11	0	0	0	-0.80834347	0	0	0	3	40	40	100	1300	0	2000	0	300	60	40	680	2400	100	6000	3325	1830	6.823174358	0	0	0	40	40	640	16	1050	120	1200	200	132	3252	48	48	880	18.33333397
102003	102	0	35	3	5	73	12	0	0	0	-1.089358091	7.510000229	0	0	3	58	0	0	1500	0	2000	0	0	58	58	750	5800	200	3000	3125	900	6.733420154	0	0	0	58	58	740	12.75862026	4100	800	3000	0	1200	11600	58	58	1520	26.20689583
102004	102	1	30	3	6	50	5	0	0	0	-1.056455731	1.74000001	0	0	3	30	30	280	2200	70	400	800	180	30	10	200	2150	100	600	875	330	6.920759377	0	0	0	30	30	420	14	1600	120	1000	1800	180	5240	30	0	0	0
102005	102	1	40	5	1	62	3	0	0	0	-1.291688323	0.810000002	1	0	2	50	50	600	1900	80	400	2250	0	50	50	760	2500	70	600	2500	400	6.897003822	0	0	0	50	50	850	17	1000	300	0	400	200	2400	50	50	1250	25
102006	102	0	42	3	9	93	3	0	0	0	0.040798571	0	1	3.041666667	3	80	80	120	2000	400	0	700	500	80	80	1600	3000	300	2000	600	700	6.803881573	0	0	0	80	0	0	0	2870	300	6000	2500	250	13920	80	80	1500	18.75
102008	102	1	55	5	0	66	13	1	1	0	-1.191816926	7.510000229	1	3.041666667	3	45	45	0	1500	160	0	0	2000	60	60	1080	6000	300	0	1260	500	6.730106871	0	0	0	60	60	960	16	3000	120	3000	600	336	8256	60	60	1440	24
102009	102	0	40	6	5	62	8	0	0	0	0.3020491	0.319999993	1	0	4	30	30	400	1400	150	2000	0	300	40	40	600	2000	160	900	1500	400	6.730106871	0	0	0	40	40	400	10	1700	0	1500	500	200	4500	44	40	800	20
102010	102	1	16	4	10	16	1	0	0	0	0.616734147	0.319999993	0	0	2	24	12	240	1400	160	0	1450	200	12	12	240	900	0	0	750	100	8.419978867	0	0	0	42	42	620	14.76190472	3950	380	3000	0	800	9330	42	42	840	20
102011	102	1	31	6	10	610	5	0	0	0	2.230913877	1.74000001	1	0	3	253.75	196.75	3241.25	8937.5	1800	8000	4276.25	2418.75	350.125	235.625	5215	18415	2500	15000	11500	4560	6.515148144	0	0	0	261.5	190.125	3600	15.7903223	11987.5	1800	12000	5537.5	500	38886.25	275.125	232.375	5853.75	22.90322495
102013	102	1	70	3	2	37	4	0	0	0	-1.887593865	0.319999993	1	5.214285714	3	17	17	280	5440	100	0	2000	0	31	31	800	700	50	0	1200	380	6.627961274	0	0	0	24	24	330	13.75	1400	120	1000	720	96	3673	24	12	180	15
102014	102	1	40	3	1	128	4	0	0	0	0.778895915	7.510000229	1	0	2	120	120	1800	4820	100	6000	500	375	120	120	2400	4090	450	9000	9000	1750	6.711049915	0	0	0	175	143	2566	17.94405556	5708	540	11200	1750	0	24518	175	175	3110	17.77142906
102015	102	0	27	3	8	89	9	0	0	0	-1.13151896	7.510000229	0	8.111111111	3	55	45	310	3820	160	0	385	112	55	45	1260	3460	160	2000	6533	360	6.610173189	0	0	0	42	42	500	11.90476227	2100	300	1600	320	250	5620	42	42	400	9.523809433
102016	102	1	55	4	5	90	12	0	0	0	1.141477704	0	1	3.041666667	2	40	40	480	700	0	0	0	0	80	40	800	1800	100	2000	1000	300	6.619337816	0	0	0	20	20	280	14	1300	50	1400	600	200	4190	20	20	320	16
102017	102	1	35	4	10	72	3	0	0	0	-0.435569823	0.810000002	1	0	2	69	69	550	2600	0	0	2062	0	69	45	700	3600	200	0	1250	240	6.628983811	0	0	0	24	24	320	13.33333302	1600	0	1500	1600	600	5975	24	24	240	10
102018	102	1	37	6	2	60	5	0	0	0	-0.827283204	7.510000229	0	12.16666667	2	5	0	0	300	50	0	500	200	50	0	0	1100	100	0	300	2000	6.610862762	0	0	0	55	25	400	16	2550	100	600	350	265	5065	45	0	0	0
102019	102	1	35	5	5	71	3	1	0	0	-0.399132162	0	0	0	2	128	68	290	4300	700	3000	2000	0	83	68	1360	2300	100	0	4250	525	6.628846663	0	0	0	111	83	980	11.80722904	4850	400	2600	580	600	11180	56	56	920	16.4285717
102020	102	1	48	5	0	118	6	0	0	0	-0.861653209	7.510000229	1	12.16666667	2	116	116	2520	3950	500	1600	2050	850	166	0	0	8502	220	400	1250	1150	6.590315056	0	0	0	116	0	0	0	1700	0	0	3480	0	6340	116	0	0	0
103001	103	1	50	6	0	33	3	0	1	0	-0.604194283	0	0	0	3	23	5	60	700	0	0	0	200	44	0	0	1000	50	0	500	250	4.276277157	0	0	0	27	0	0	0	500	0	0	0	0	1000	27	0	0	0
103002	103	1	55	4	0	178	12	0	0	0	0.202030435	7.510000229	1	12.16666667	3	253.75	170	105	1700	0	2000	300	0	284	160	3800	7500	300	3000	0	0	4.318029172	0	0	0	60	60	800	13.33333302	2100	300	600	400	300	5140	60	60	1440	24
103004	103	1	45	4	0	192	12	0	0	0	0.868676126	0	1	0	2	156	83	760	1500	0	0	0	0	193	45	420	4500	200	3500	0	0	4.357533261	0	0	0	23	4	80	20	2700	200	800	0	0	5100	23	4	40	10
103005	103	1	30	4	0	43	1	1	0	0	-1.477877736	7.510000229	0	5.214285714	2	25	0	0	1500	120	0	500	250	15	15	280	900	80	0	800	150	4.437126829	0	0	0	6	6	50	8.333333015	240	0	0	0	40	360	21	21	340	16.19047546
103008	103	0	39	4	9	62	6	0	1	0	0.379204035	7.510000229	0	0	3	62	35	800	3700	130	1800	3500	460	89	54	1050	3900	180	1600	5000	600	4.47748725	0	0	0	35	8	120	15	800	120	0	0	140	2060	27	13	160	12.30769253
103009	103	1	30	4	0	68	6	0	0	0	-1.410277128	7.510000229	0	0	2	53	30	200	1450	140	0	0	400	58	14	200	2100	240	800	3200	400	4.49104285	0	0	0	34	20	300	15	1200	50	900	0	80	2830	34	14	260	18.5714283
103010	103	1	55	5	0	74	7	0	0	0	-2.392317295	0.810000002	0	5.214285714	2	41	0	0	1650	80	0	0	280	66	66	920	3600	180	700	2500	480	4.531425907	0	0	0	41	41	750	18.29268265	1700	90	1200	820	0	4560	41	41	1000	24.39024353
103011	103	1	30	6	10	257	2	0	0	1	1.684576988	0.319999993	1	3.041666667	3	149	149	1630	8937.5	300	8000	4000	0	145	129	1750	10000	500	12000	10000	0	4.119366473	0	0	0	57	57	905	15.87719345	1200	350	3500	0	0	6200	57	57	1285	22.54385948
103012	103	1	37	4	0	25	4	0	0	0	-1.401032686	1.74000001	1	1.351851852	3	7	7	120	740	50	0	150	0	15	15	210	1700	140	0	600	0	4.315887251	0	0	0	15	0	0	0	450	90	800	750	0	2300	15	15	135	9
103016	103	1	40	3	0	24	5	0	0	0	-1.158293843	1.74000001	0	0	3	20	20	320	520	0	0	0	300	20	20	320	820	80	0	200	300	4.437137659	0	0	0	35	35	425	12.14285755	1600	350	0	0	210	2660	35	35	880	25.1428566
103018	103	1	30	4	0	37	4	0	1	0	-1.17730093	7.510000229	0	0	2	35	35	215	1000	0	0	0	0	35	30	320	415	50	0	4150	200	4.394982497	0	0	0	22	22	250	11.36363602	1700	0	0	0	0	2900	28	28	470	16.7857151
103019	103	1	45	6	5	234	10	0	0	0	0.279954374	7.510000229	0	0	2	180	33	400	6200	220	1200	2000	700	81	33	480	3200	80	600	1600	550	4.375962648	0	0	0	29	0	0	0	2700	200	0	580	800	4280	20	0	0	0
103020	103	1	40	4	9	34	5	0	0	0	0.379720658	0.810000002	1	0	3	26	26	480	810	0	0	0	270	26	26	560	1650	0	0	1100	240	4.38048534	0	0	0	18	18	140	7.777777672	1400	100	1000	1000	150	4150	18	10	60	6
104001	104	1	48	6	0	23	7	0	0	0	-1.576574087	7.510000229	0	0	3	26	18	80	1670	120	0	700	300	18	18	320	1750	80	0	700	500	8.671958612	0	0	0	8	8	120	15	410	70	0	0	0	480	0	0	0	0
104003	104	1	43	4	0	11.25	12	0	0	0	-1.145972133	7.510000229	1	0	2	10	10	120	750	80	0	0	100	10	10	120	750	80	0	375	500	8.573563671	0	0	0	10	10	140	14	450	80	0	0	50	780	10	10	200	20
104004	104	1	58	3	0	121	13	0	0	0	-0.148982406	0.810000002	1	0	2	126	106	1360	4850	180	1600	4276.25	970	106	106	1920	6200	240	7500	6000	1600	8.666325078	0	0	0	106	86	950	11.04651165	3800	1000	4500	0	325	12625	106	106	2150	20.28301811
104006	104	1	38	3	9	90	3	1	0	0	-0.608778298	0.319999993	0	0	3	80	80	800	1400	0	1400	0	500	80	80	1200	2000	200	2000	1500	300	8.787818261	0	0	0	80	80	950	11.875	2000	1500	0	0	160	4920	80	80	1290	16.125
104008	104	1	50	3	2	40	4	0	0	0	0.242646426	0.810000002	1	0	3	15	15	200	700	0	0	750	160	35	35	360	1200	100	0	1350	125	8.645233935	0	0	0	15	15	270	18	1100	200	800	400	0	2860	15	15	330	22
104009	104	1	32	3	0	11	2	0	0	0	-0.289302409	0	1	8.111111111	3	7	7	80	200	0	500	0	60	7	7	120	750	0	500	400	50	8.733750872	0	0	0	7	7	120	17.1428566	350	70	400	0	0	1016	7	7	140	20
104010	104	1	50	6	0	33	5	0	0	0	-0.03417737	0.810000002	1	0	3	30	30	360	600	0	0	0	225	30	30	480	950	100	0	1800	240	8.639807695	0	0	0	10	10	150	15	940	80	0	0	50	1930	10	10	320	32
104011	104	1	45	6	0	47	13	0	0	0	0.731601894	7.510000229	0	5.214285714	2	40	30	400	1600	120	0	200	360	40	40	680	2600	160	400	2000	240	8.731905355	0	0	0	10	10	170	17	630	70	600	0	0	1540	10	10	210	21
104012	104	1	32	4	0	53	5	0	0	0	-0.147558853	7.510000229	0	0	3	17	0	0	250	0	0	0	100	37	37	660	2300	100	2000	2250	0	8.480282973	0	0	0	37	37	320	8.648648262	2300	200	1000	0	0	4900	37	37	720	19.4594593
104013	104	1	40	5	0	178	5	0	0	1	0.355595201	7.510000229	1	1.351851852	4	40	40	0	1300	0	300	0	0	132	116	1670	4450	300	1225	6000	360	8.533839243	0	0	0	50	50	80	1.600000024	2065	200	1200	0	150	5015	50	50	1000	20
104014	104	1	45	6	0	74	3	0	1	0	0.379204035	7.510000229	0	0	3	94	64	95	900	100	0	0	1000	98	64	680	2200	100	0	3725	700	8.476879763	0	0	0	30	30	440	14.66666698	1700	200	800	0	0	4300	50	50	1000	20
104015	104	1	26	3	5	46	5	0	0	0	-0.372059286	0.319999993	1	0	3	36	36	0	1200	200	0	300	287	36	28	450	1775	100	0	1200	350	8.480427545	0	0	0	36	36	510	14.16666698	1600	180	1200	0	100	4088	32	32	680	21.25
104016	104	1	30	4	4	85	2	0	0	0	-1.87986064	7.510000229	1	1.351851852	3	80	80	0	3300	0	1000	0	800	80	80	960	7700	600	1600	2000	420	8.558766859	0	0	0	80	80	1120	14	2500	200	3000	0	0	7940	80	80	1240	15.5
104017	104	1	45	5	0	223	5	0	0	0	3.088092804	0	1	1.351851852	3	178	164	0	8400	0	3000	0	1230	178	178	2440	14000	300	3000	0	1020	8.562458725	0	0	0	158	124	1980	15.96774197	9000	0	3000	0	800	20800	210	210	3620	17.23809433
104018	104	1	55	4	5	179	5	0	1	0	1.942317843	0	1	0	3	160	100	890	800	50	2000	0	500	184	134	3040	3900	150	3150	1500	2100	8.513965191	0	0	0	94	94	1440	15.31914902	2000	0	2000	0	800	6600	114	114	2040	17.89473724
104019	104	1	25	4	5	40	5	0	1	0	-1.573664188	0	1	3.041666667	2	35	35	60	800	0	0	0	0	105	35	350	2100	100	0	2500	400	8.510533911	0	0	0	70	35	720	20.5714283	1000	0	1200	0	300	3100	35	35	720	20.5714283
104020	104	1	38	4	0	81	5	0	0	0	0.526549578	0	1	0	3	95	75	640	800	50	0	0	50	105	75	1160	3500	100	3150	4500	800	8.48560576	0	0	0	50	50	320	6.400000095	2300	0	700	0	0	4800	50	50	1040	20.79999924
105002	105	1	30	4	4	63	6	0	0	0	-0.673209429	7.510000229	0	1.351851852	4	56	31	280	980	200	0	724	280	71	41	1000	2060	300	2200	0	650	6.120221712	0	0	0	25	25	480	19.20000076	1850	90	1200	0	0	3740	25	25	550	22
105004	105	1	50	4	0	48	4	0	0	1	-1.482198596	1.74000001	0	12.16666667	3	43	0	0	500	90	80	200	0	129	43	960	2240	200	2000	3000	175	4.68063105	0	0	0	43	10	120	12	625	100	0	500	0	2225	43	43	760	17.6744194
105005	105	1	43	5	0	86	7	0	0	1	-1.191754222	7.510000229	1	0	1	50	26	0	1700	250	1500	0	900	127	59	1040	4000	1000	2500	1200	900	4.703609333	0	0	0	93	24	320	13.33333302	2700	500	0	0	600	5800	75	75	1340	17.86666679
105007	105	1	55	5	0	57	8	0	0	1	-2.252060175	7.510000229	1	12.16666667	3	53	53	600	1060	100	600	200	350	106	53	720	3200	150	2000	3500	480	4.611535726	0	0	0	53	33	480	14.54545498	1600	200	500	500	0	3800	53	53	920	17.35848999
105009	105	1	19	5	10	233	5	1	0	1	-0.383976609	7.510000229	0	0	1	141	0	0	2800	500	5500	0	190	286	198	4900	5600	1000	15000	6000	675	4.585041112	0	0	0	54	54	1100	20.37037086	2000	0	2000	0	200	5400	104	104	1560	15
105010	105	1	50	4	5	103	7	0	0	0	-0.156412736	7.510000229	1	1.351851852	4	93	93	680	1260	0	0	400	420	95	89	2200	2960	400	5000	1900	600	4.705964626	0	0	0	95	0	0	0	5600	500	2200	0	0	10100	95	0	0	0
105011	105	0	28	3	9	46	6	0	0	0	-1.429284215	0	1	1.351851852	3	14	0	0	400	0	600	0	75	56	35	920	3257	75	3600	3500	40	4.730766553	0	0	0	9	9	180	20	370	80	0	0	90	720	35	35	1150	32.8571434
105012	105	1	42	4	0	46	2	0	0	1	-1.666003227	0.319999993	1	0	2	20	0	0	650	0	800	0	90	60	20	400	3460	350	2300	0	340	4.591254759	0	0	0	53	20	200	10	2600	240	3000	800	0	7940	42	22	590	26.81818199
105013	105	1	28	3	5	23	5	1	0	1	-1.061641693	1.74000001	1	0	1	9	0	0	570	170	600	0	90	37	19	620	1350	250	1800	1200	175	4.706220757	0	0	0	19	10	120	12	0	0	0	0	0	0	35	35	710	20.2857151
105014	105	1	60	7	0	198	2	1	0	1	0.616734147	0	1	0	1	72	0	0	2590	250	2000	0	230	161	72	1220	4000	700	4500	3000	2370	4.690678971	0	0	0	14	10	80	8	541	100	600	0	0	1741	14	14	220	15.71428585
105015	105	1	38	6	5	120	2	0	0	0	-0.571371257	0.810000002	1	1.351851852	4	92	76	1120	3372	400	4800	900	495	124	108	2750	6320	450	6000	9500	750	4.495279925	0	0	0	183	0	0	0	6000	350	12000	2100	720	23570	75	75	1360	18.13333321
105016	105	1	30	6	2	80	7	0	0	0	-1.094544053	7.510000229	1	5.214285714	3	68	0	0	620	100	1000	0	285	152	68	1840	2600	500	3000	5000	640	4.74894735	0	0	0	76	76	790	10.39473724	2560	400	800	0	400	5360	76	76	1320	17.36842155
105017	105	1	31	4	5	45	3	0	0	1	-0.863870203	1.74000001	1	1.351851852	3	33	33	0	670	0	600	0	250	99	33	600	1790	400	1200	1900	250	4.683407127	0	0	0	33	0	0	0	750	0	600	0	50	2000	33	33	600	18.18181801
105019	105	1	46	3	5	316	7	0	0	0	0.178327426	7.510000229	0	1.351851852	4	253.75	86	1300	5020	1000	6000	0	1755	350.125	210	5215	18415	2700	15000	2000	6000	4.759920259	0	0	0	210	0	0	0	11100	1200	4800	0	0	20700	210	210	4570	21.76190567
105020	105	1	38	4	2	237	6	0	0	0	1.453404307	7.510000229	1	1.351851852	3	148	0	0	5510	1800	8000	1000	2000	350.125	160	3060	8110	1680	7400	11500	1700	5.153596934	0	0	0	226	190.125	2820	12.47787571	5200	300	7000	0	1500	16800	226	226	5420	23.98230171
106001	106	1	48	3	0	179	8	1	0	0	-0.89777261	0.810000002	1	0.640350877	3	87	63	1080	4010	1000	3000	2100	0	151	87	2520	5240	500	4000	8000	686	5.62480609	1	0	20	127	79	1410	17.84810066	5300	1000	4000	3000	720	18020	127	79	1830	23.1645565
106003	106	1	56	5	4	139	2	0	1	1	0.102054693	0.810000002	1	1.351851852	2	38	0	0	3680	400	8000	0	400	99	97	2540	8700	900	6000	9000	4000	5.59820949	1	0	20	67	0	0	0	1800	50	2000	0	2000	7850	99	97	2600	26.80412292
106005	106	1	37	4	1	75	1	0	0	0	-0.600465417	7.510000229	1	1.351851852	3	98	0	0	2248	1000	1200	1600	1800	81	65	1480	3030	250	600	3500	1100	5.75284945	1	0	10	65	0	0	0	11987.5	2075	10000	1200	2000	38650	65	65	1600	24.61538506
106006	106	1	36	4	0	145	0	0	0	1	-1.199664235	0.319999993	0	5.214285714	1	100	49	840	1000	100	2000	0	250	141	90	1760	2480	0	4500	2200	480	4.961112095	1	0	5	140	0	0	0	2950	0	4000	0	600	9550	207	66	1280	19.39393997
106007	106	1	35	5	0	146	6	0	0	0	-2.05294919	7.510000229	0	0	3	90	16	120	4550	300	400	200	1300	73	73	1360	4050	600	2500	6000	400	5.231881599	1	0	10	24	16	280	17.5	2100	230	1200	1000	500	5830	139	57	1190	20.87719345
106008	106	1	42	4	4	73	9	1	0	1	-2.392317295	0	1	5.214285714	2	20	20	80	2000	200	0	0	0	80	68	400	1870	200	0	2000	0	5.559299864	1	0	10	68	0	0	0	4150	210	2600	0	0	8220	68	68	1390	20.44117737
106009	106	1	31	5	2	187	6	0	0	0	-0.658756196	7.510000229	1	3.041666667	3	179	109	2760	8937.5	600	2000	4276.25	747	179	163	4460	7540	700	3000	2000	1169	5.629920471	1	0	10	127	111	1840	16.57657623	3000	0	3000	2800	0	11400	127	111	2480	22.34234238
106010	106	1	30	5	2	126	1	0	0	0	0.300264508	0.319999993	1	0	3	82	60	960	1900	200	1000	1000	1500	118	118	2960	4300	300	2000	11500	2000	5.604601711	1	0	5	78	60	930	15.5	2700	300	2000	1800	0	8800	82	78	1260	16.15384674
106011	106	1	51	5	10	157	0	1	0	1	-0.236631095	7.510000229	1	3.041666667	1	99	53	1090	6200	0	1700	0	650	142	90	2280	14280	800	7500	8000	750	5.952117435	1	0	5	64	16	320	20	8200	2075	8000	1200	2500	24200	79	79	1860	23.54430389
106012	106	1	55	6	7	103	1	0	1	0	0.18004562	7.510000229	1	1.351851852	3	61	0	0	1000	0	500	0	500	80	80	2020	1200	0	500	0	640	5.595010126	1	0	20	65	65	1060	16.30769157	2280	540	1200	2000	0	7920	80	80	1453	18.16250038
106013	106	1	45	5	0	12.5	2	1	0	1	-1.369049072	0	1	5.214285714	1	10	10	200	500	0	600	0	50	10	10	160	2180	0	400	500	250	5.59083866	1	0	5	10	10	160	16	270	50	600	0	0	1100	10	10	180	18
106014	106	1	39	4	8	89	7	0	0	1	-1.090177298	7.510000229	0	0	3	66	16	160	1220	100	0	200	100	102	86	1700	6330	500	2500	4000	200	5.371159132	1	0	5	86	0	0	0	3650	300	6000	1700	90	15740	86	86	2020	23.4883728
106015	106	1	42	4	8	122	2	0	0	0	1.37632966	0.810000002	1	1.351851852	4	41	16	280	1545	600	1200	800	0	110	110	2730	6355	870	2600	8500	901	5.54401714	1	0	20	68	68	1330	19.55882263	5100	550	4200	450	0	13600	73	73	1480	20.27397346
106017	106	1	65	6	5	166	4	0	0	0	-0.936629117	0.810000002	1	1.351851852	3	73	53	920	2490	200	1000	600	1160	229	131	3340	5130	450	5600	11000	1720	5.651303596	1	0	20	124	57	1020	17.89473724	6000	550	1000	1200	800	12550	152	152	2670	17.56579018
106018	106	1	35	4	0	15	1	0	0	1	-0.49695158	7.510000229	0	0	3	20	10	120	130	0	0	0	300	10	10	160	400	0	0	500	600	5.824047183	1	0	5	43	43	740	17.2093029	1410	100	1400	2000	160	5870	51	51	1110	21.76470566
106019	106	0	35	5	0	19	2	0	0	1	-1.624661565	0	1	0	4	32	16	200	210	120	0	0	250	16	16	280	600	110	110	750	200	5.441880867	1	0	5	33	33	320	9.696969986	800	200	1200	1500	150	4210	33	33	800	24.24242401
106020	106	1	55	6	0	137	6	0	0	0	-0.792150736	1.74000001	1	3.041666667	3	66	66	1280	1600	300	0	800	0	156	123	2840	7700	800	0	8000	600	5.398377356	1	0	10	66	66	1200	18.18181801	4400	340	0	3000	180	8920	156	156	3680	23.58974266
108001	108	1	49	8	0	130	5	0	0	1	0.616734147	0.319999993	0	1.351851852	1	62	62	960	2800	200	1600	1200	445	138	118	2620	5400	360	2500	2500	555	3.00933847	1	1	1	40	16	370	23.125	1200	300	2800	2000	60	7160	40	40	910	22.75
108002	108	1	41	6	0	72	8	0	0	0	-0.236631095	7.510000229	1	1.351851852	4	66	66	1520	3260	500	2800	2000	425	66	66	2120	4000	700	3400	3500	400	3.213520987	1	1	1	66	49	1020	20.81632614	1900	200	1600	1000	300	7000	66	66	1320	20
108003	108	1	40	4	5	42	1	0	0	0	0.956102371	7.510000229	1	1.351851852	4	37	37	720	2000	260	1800	1125	302	74	37	1120	2109	400	1800	4300	3150	2.791609628	1	1	1	54	37	720	19.4594593	1300	240	2500	600	240	12880	37	37	900	24.32432365
108004	108	1	38	4	8	61	5	0	0	1	-0.673209429	0.810000002	1	3.041666667	3	44	44	760	520	0	0	1000	0	72	44	840	2000	200	400	2000	425	3.129820742	1	1	1	72	40	600	15	1750	300	0	1600	500	5550	56	56	950	16.9642849
108005	108	1	30	4	9	140	8	0	0	0	0.416158319	0	0	5.214285714	3	99	53	1120	4950	1200	8000	300	1370	116	91	2760	6250	500	3000	3000	780	3.132322492	1	1	1	99	35	640	18.2857151	10250	1700	14000	1800	3975	37650	99	99	3600	34.16290379
108006	108	1	36	7	0	42	7	0	0	0	0.089971229	0.810000002	1	3.041666667	4	24	24	420	2224	360	1200	900	75	27	24	560	1590	300	1800	1875	75	2.830493964	1	1	1	24	20	400	20	800	0	1000	700	0	3050	27	27	540	20
108007	108	1	45	7	5	104	6	1	0	1	0.71566242	0.319999993	1	0	1	78	78	1680	3050	300	6500	0	80	121	93	2260	6380	650	6000	2600	250	3.055244797	1	1	1	93	93	1120	12.04301071	3470	700	4500	0	0	11870	93	93	2350	25.2688179
108008	108	1	42	4	4	43	2	0	0	0	-0.561546147	1.74000001	0	3.041666667	3	20	20	320	866	140	1200	1000	75	20	20	560	1192	200	1000	1750	60	4.684534723	1	1	2	40	40	750	18.75	2270	200	1600	1200	0	6230	40	40	840	21
108009	108	1	50	4	8	86	5	1	0	1	0.377780497	0.810000002	0	1.351851852	1	40	40	760	600	0	1000	500	240	48	40	980	2240	350	2400	2500	200	3.119838629	1	1	1	8	8	100	12.5	200	0	750	350	0	1492	8	8	240	30
108010	108	1	48	6	12	170	5	1	0	0	2.401733637	1.74000001	1	3.041666667	3	38	38	740	2300	120	5000	2000	225	232	135	3260	7300	350	7000	6000	884	3.100893876	1	1	1	135	99	2220	22.42424202	4320	500	7000	2100	200	18120	122	122	2920	23.93442535
108011	108	1	63	2	0	29	2	0	0	1	-1.552853703	7.510000229	1	0	1	18	18	120	780	250	1200	0	90	18	18	420	1670	200	800	2000	90	2.869359415	1	1	1	6	0	0	0	500	70	0	140	60	930	18	18	440	24.44444466
108012	108	1	36	5	3	48	5	1	0	1	-0.673209429	0.319999993	1	0	1	30	30	400	770	150	1200	0	90	50	30	600	2350	300	1500	1200	250	3.182204598	1	1	1	20	20	300	15	950	1300	0	0	120	3220	30	30	580	19.33333397
108013	108	1	35	4	9	91	7	0	0	0	-0.02746989	7.510000229	0	1.351851852	3	33	17	320	1800	0	600	0	0	33	33	1000	1800	120	600	1500	120	3.142213982	1	1	1	33	33	640	19.39393997	400	200	800	0	120	2370	33	33	800	24.24242401
108014	108	1	47	5	0	158	6	0	0	0	0.337363511	1.74000001	0	1.351851852	4	117	77	1680	8150	700	0	3100	2200	182	117	2560	9200	1200	6000	8700	0	3.141016676	1	1	3	91	91	1730	19.01098824	6300	390	3600	1800	0	14490	91	91	1655	18.18681335
108015	108	1	28	4	0	60	6	0	0	0	0.154703602	1.74000001	1	3.041666667	3	45	0	0	2600	460	1600	1000	800	45	45	1160	2460	300	1600	3625	350	2.840121965	1	1	1	45	45	760	16.88888931	3700	120	1600	0	0	6500	45	45	890	19.77777863
108016	108	1	45	5	10	884	10	1	1	1	1.110216618	7.510000229	1	1.351851852	3	61	61	760	1840	0	0	700	0	119	111	2120	4850	650	7000	6000	365	3.111556458	1	1	1	57	31	600	19.35483932	5800	300	5000	2500	0	16100	81	81	1620	20
109001	109	1	27	5	9	69	3	0	1	1	-0.617414534	0	1	0	3	59	50	720	1100	200	800	800	400	20	20	400	700	100	0	1000	500	6.551270324	0	0	0	108	108	1780	16.48148155	1200	120	1000	1800	400	6020	103	103	2000	19.41747665
109002	109	1	50	5	0	196.5	11	0	0	0	-0.837932706	0.810000002	1	5.214285714	3	25	25	360	850	200	600	0	500	169	169	4240	11350	1000	4000	11500	1325	6.490499101	0	0	0	214	190.125	3440	16.07476616	9100	350	8000	3000	0	23450	214	214	4800	22.42990685
109003	109	1	60	4	9	97	5	0	0	1	-1.188873649	0.810000002	1	0	3	85	85	1300	2800	700	0	3000	2418.75	101	70	1192	3700	1000	0	4000	3300	6.531575212	0	0	0	32	32	650	20.3125	2700	200	0	1200	0	4900	39	32	920	28.75
109004	109	1	64	2	2	66	3	0	0	0	-1.521437526	7.510000229	1	0	4	16	0	0	2550	300	1500	200	1000	56	40	160	6200	400	900	3000	2000	6.497193495	0	0	0	16	16	360	22.5	300	0	0	25	90	915	0	0	0	0
109005	109	1	28	5	4	141	5	0	0	0	1.078799963	7.510000229	1	3.041666667	3	58	30	480	2800	700	800	350	2418.75	126	78	1500	6000	3000	900	530	760	6.851984742	0	0	0	65	65	1280	19.69230843	2300	300	1400	2000	0	7600	65	65	1600	24.61538506
109006	109	1	27	4	9	42	6	0	0	0	-1.17730093	1.74000001	0	3.041666667	3	39	39	680	1370	250	1000	1000	391	60	39	990	3740	350	800	3000	412	6.475805902	0	0	0	39	39	530	13.58974361	660	200	0	200	200	1660	39	39	850	21.79487228
109007	109	1	31	4	9	151	1	1	0	1	-0.222177893	0.810000002	0	5.214285714	1	26	16	200	8055	1800	8000	0	0	113	57	1360	8500	800	1200	2000	0	6.079093127	0	0	0	186	154	2420	15.71428585	4750	350	4500	2000	0	15100	200	200	5853.75	33.05500031
109008	109	1	32	5	1	99	5	0	0	1	0.828812003	7.510000229	1	1.351851852	3	12	12	320	659	200	400	300	100	77	45	1200	3570	400	3000	3750	800	6.185525132	0	0	0	80	0	0	0	540	130	1000	0	300	3570	95	80	1880	23.5
109009	109	1	27	6	5	72.5	2	0	0	1	-0.556918085	1.74000001	0	3.041666667	1	10	5	60	700	100	0	200	0	50.5	35.5	640	4500	1200	2500	2000	0	6.089117663	0	0	0	73	58	1040	17.93103409	2650	200	600	1200	0	5650	73	58	1160	20
109010	109	1	32	3	2	27	2	0	0	1	-0.556918085	7.510000229	0	8.111111111	2	16	16	440	336	0	600	0	55	7	0	0	1520	250	600	500	40	6.072255842	0	0	0	16	16	280	17.5	750	50	0	350	110	1610	23	16	400	25
109011	109	1	55	6	6	30	6	0	0	1	0.489443779	7.510000229	0	3.041666667	3	10	10	140	282	100	200	0	250	20	20	320	1231	250	400	0	500	6.160719314	0	0	0	20	10	220	22	650	100	800	200	100	2050	23	20	420	21
109012	109	1	43	5	0	193	4	1	0	1	0.188899517	7.510000229	1	0	3	122	52	840	2900	750	0	400	650	226	80	1600	2500	2500	0	10000	6000	6.078475262	0	0	0	201	190.125	3600	18.80596924	8350	1800	10800	4200	1600	31250	201	201	4850	24.12935257
109013	109	1	27	3	7	45	1	0	0	0	-0.803976119	0.810000002	0	3.431623932	3	40	40	900	3750	550	1500	2200	600	40	40	800	3340	500	1200	2000	500	6.132854571	0	0	0	40	40	800	20	1900	120	1800	0	200	4770	40	40	870	21.75
109014	109	1	55	5	0	52.5	8	0	0	0	0.050065827	7.510000229	0	0	2	49.5	49.5	920	1365	100	0	1000	600	49.5	49.5	1200	2065	200	200	4000	1100	6.162717698	0	0	0	49	49	640	13.06122494	1000	0	1200	0	0	3300	49	49	880	17.95918274
109015	109	1	36	7	7	176.5	3	0	0	1	0.854222953	7.510000229	1	0	3	144	85	1200	5000	1800	8000	600	1200	136.5	85	1600	6200	1200	12000	0	240	6.390635857	0	0	0	152	16	340	21.25	7000	500	1	0	1000	14501	152	142	3600	25.35211182
109016	109	1	62	3	9	190	1	1	1	1	1.699030161	1.74000001	1	5.214285714	1	91	91	960	2100	1000	1400	0	0	104	44	640	14700	600	3750	3000	0	6.238529134	0	0	0	125	125	2460	19.68000031	2400	500	1200	0	600	5600	161	161	3600	22.36024857
109017	109	1	57	5	1	74	6	0	0	1	-0.032691054	7.510000229	0	3.041666667	2	48	33	880	3340	300	1000	1250	600	45	15	400	5497	300	0	0	160	6.198799764	0	0	0	63	48	600	12.5	2310	450	1200	0	700	6460	63	63	760	12.06349182
109018	109	1	45	6	0	56	5	0	0	1	-1.188873649	0	1	0	4	16	0	0	700	200	0	300	1600	49	49	1040	2500	280	0	3200	3350	6.156238979	0	0	0	33	33	520	15.75757599	700	100	600	1000	150	3350	33	33	640	19.39393997
109019	109	1	25	4	7	46	5	0	0	1	-0.228068352	0	0	0	4	32	25	400	1100	500	1200	1250	340	40	33	720	4540	700	2000	2500	350	5.945041991	0	0	0	15	15	320	21.33333397	490	200	0	0	0	1090	15	15	320	21.33333397
109020	109	1	29	4	0	82	4	1	0	1	0.464400321	7.510000229	1	0	2	76	76	1040	2750	250	3150	0	260	208	76	1440	4400	350	800	1000	0	6.004564667	0	0	0	76	76	880	11.57894707	1600	120	0	1000	500	4420	90	90	1600	17.77777863
110001	110	1	55	3	9	59	7	0	0	0	0.401336223	1.74000001	1	3.041666667	4	10	10	220	542	100	0	300	77	33	33	1000	1220	200	800	3125	297	4.995334697	0	0	0	16	16	260	16.25	190	50	0	300	0	860	13	13	280	21.53846169
110002	110	1	70	2	0	183	3	0	0	1	-0.57599932	0.319999993	1	5.214285714	4	58	46	800	2134	250	200	700	590	74	42	660	2136	250	800	1200	804	5.01002818	0	0	0	48	48	680	14.16666698	1350	0	1200	2100	330	5480	139	58	1100	18.96551704
110003	110	0	42	4	5	40	9	0	0	1	-0.57599932	0.810000002	1	3.041666667	1	20	0	0	400	0	800	0	150	30	30	560	900	100	2000	1200	212	4.989855268	0	0	0	20	20	200	10	100	0	850	0	80	1480	30	30	800	26.66666603
110004	110	1	42	4	5	58	8	0	0	0	-0.220754325	0	1	1.351851852	4	50	50	920	2200	300	1600	300	495	50	50	1320	3070	450	1600	4125	576	4.942743477	0	0	0	44	44	800	18.18181801	1050	0	0	340	150	2440	44	44	1480	33.63636398
110005	110	1	54	3	0	33	4	0	0	1	-0.673209429	0	1	0	2	20	20	200	680	0	400	0	75	20	20	520	596	250	400	1200	90	4.942428238	0	0	0	20	20	550	26.92827892	800	140	0	0	0	1440	20	20	560	28
110006	110	1	32	5	8	157	2	0	0	1	0.306583762	7.510000229	0	0	1	40	40	1080	1360	250	1200	800	210	65	50	1200	2160	250	1000	2500	0	4.978143001	0	0	0	58	58	1360	23.44827652	1500	400	3000	800	0	7700	83	83	2450	29.51807213
110007	110	1	35	6	0	36	7	0	0	0	-0.896286309	0.319999993	1	3.041666667	3	34	34	620	600	60	1500	1000	225	68	34	490	1850	150	2500	2500	275	5.158611756	0	0	0	34	34	520	15.29411793	1180	100	0	0	250	1930	34	34	800	23.52941132
110008	110	1	37	5	2	154	7	1	0	0	-0.337045699	1.74000001	0	1.351851852	4	123	123	2000	6600	1100	5000	1200	1016	210	76	1880	13010	1500	5600	6960	950	4.917746577	0	0	0	139	92	1400	15.21739101	1700	0	5000	1200	800	9400	127	127	2510	19.76377869
110009	110	1	27	3	5	54	2	0	0	1	-0.236631095	0.319999993	1	1.351851852	1	25	25	620	780	150	0	300	80	50	25	440	1270	250	400	1000	105	5.212021685	0	0	0	50	50	840	16.79999924	1890	200	1600	350	300	5740	50	50	1130	22.60000038
110010	110	1	55	7	7	115	6	0	0	0	-0.395366371	0	1	1.351851852	3	102	102	1620	930	400	2500	0	700	102	102	1800	4950	600	3000	1000	900	4.954880156	0	0	0	61	61	1280	20.98360634	1080	200	4200	600	300	7930	61	61	1530	25.0819664
110011	110	1	55	4	2	63	10	0	0	1	-0.670067668	7.510000229	1	12.16666667	3	23	23	400	560	150	1200	0	200	45	45	1020	1200	250	600	2000	400	5.030313897	0	0	0	23	23	210	9.13043499	1000	350	800	0	100	3000	56	56	1320	23.5714283
110012	110	1	26	3	7	28	4	0	0	1	-1.286292195	7.510000229	1	0	3	27	27	480	1160	250	0	180	99	27	27	720	1372	200	0	1500	120	5.240485118	0	0	0	27	27	290	10.74074078	500	0	0	0	0	950	18	18	240	13.33333302
110013	110	1	27	3	10	46	0	0	0	0	-1.296874285	0.319999993	0	1.351851852	3	45	45	480	1470	210	200	1500	375	45	45	400	2100	400	400	2000	375	5.175212387	0	0	0	45	45	700	15.55555534	1800	200	800	500	300	4300	45	45	880	19.55555534
110014	110	1	43	6	0	46	7	0	0	1	-0.236631095	0	1	0	3	43	43	600	1200	90	1000	500	300	43	43	800	1700	120	1600	2000	275	5.209900773	0	0	0	43	43	680	15.8139534	1600	200	0	0	250	2550	43	43	1080	25.1162796
110015	110	1	25	3	7	36	2	0	0	1	-0.146446511	7.510000229	0	18.25	4	32	16	200	290	90	150	200	190	32	32	800	480	100	500	1000	200	5.112388989	0	0	0	32	16	280	17.5	1050	150	500	0	160	2260	32	32	780	24.375
110016	110	1	70	5	9	254	4	0	0	1	0.028802926	1.74000001	1	3.041666667	3	177	160	1580	2800	300	3000	1000	925	160	160	3040	4300	350	4000	3000	595	4.89328326	0	0	0	58	41	760	18.53658485	1500	0	4000	0	800	7800	58	58	1280	22.06896591
110017	110	1	53	5	2	131	7	0	0	0	-0.474161178	7.510000229	1	5.214285714	3	118	118	1320	1000	0	2000	1000	675	118	118	2240	4150	300	4000	2000	575	4.970406645	0	0	0	118	118	2185	18.5169487	4500	250	4600	0	500	11700	118	118	2220	18.81355858
110018	110	0	32	5	5	67	3	0	0	0	0.181531936	7.510000229	1	1.351851852	3	25	25	500	1230	150	1500	800	175	91	25	480	2300	260	2000	1000	700	4.981959318	0	0	0	10	10	90	9	220	120	400	0	50	950	43	10	200	20
110020	110	1	63	2	6	31	3	1	0	0	-0.79535526	0.810000002	1	3.041666667	3	11	11	160	534	80	400	220	100	11	11	360	599	120	400	1125	110	4.940395119	0	0	0	11	0	0	0	300	0	0	200	50	800	11	11	280	25.45454597
111002	111	1	42	6	0	123	4	0	0	0	-0.755175829	0.810000002	1	3.041666667	3	36	36	380	2700	200	4000	3000	450	72	72	1260	6200	400	10000	6000	0	5.601015616	1	0	5	157	0	0	0	2600	400	1200	300	600	6100	109	109	1785	16.37614632
111003	111	1	40	6	4	140	7	0	0	0	1.079774737	7.510000229	1	3.041666667	3	65	65	0	1965	200	600	0	0	210	115	3020	4470	400	4600	9000	400	5.649780944	1	0	20	55	20	200	10	4370	500	4000	0	2000	14070	55	35	710	20.2857151
111005	111	1	45	5	0	27.5	4	0	0	1	-1.23021543	0.319999993	1	0	1	23.5	15.5	0	2800	600	2000	0	90	62	16	440	2720	400	2500	1200	950	5.477943177	1	0	5	24	24	240	10	1700	0	600	0	0	2900	24	24	340	14.16666698
111008	111	1	48	4	0	62.5	0	0	0	1	-0.771905839	1.74000001	1	0	3	36	14	200	380	100	1000	500	300	74	58	960	3500	200	1500	2000	75	5.605852912	1	0	20	32	0	0	0	600	0	600	0	100	2100	58	40	830	20.75
111009	111	1	45	4	0	38	6	0	0	0	-1.032852411	0.319999993	1	1.351851852	3	33	33	320	1105	130	440	300	210	33	33	800	1380	300	400	2500	165	5.478534855	1	0	5	33	33	640	19.39393997	800	0	1200	1200	560	4210	33	33	640	19.39393997
111010	111	1	30	3	2	71	5	0	0	0	0.002322549	7.510000229	1	1.351851852	4	28	28	0	1910	140	440	600	250	97	37	950	6670	1200	3600	4000	2700	5.437263319	1	0	5	67	25	700	26.92827892	1750	220	0	0	450	4920	67	67	1300	19.40298462
111011	111	0	32	3	7	52	2	0	0	1	0.467209637	0.810000002	1	5.214285714	3	16	16	60	520	0	800	0	100	32	16	400	620	80	1500	1000	100	5.603510785	1	0	20	16	16	200	12.5	700	0	1000	0	0	2200	16	16	320	20
111012	111	1	30	3	8	215	1	1	0	0	0.504293859	0.810000002	1	1.351851852	4	207	143	1250	5200	1500	4000	2500	2418.75	207	143	3740	8840	1500	7000	11500	1660	5.498102493	1	0	25	123	78	1480	18.97435951	2500	1000	3000	1500	0	12000	123	123	3020	24.552845
111013	111	0	28	4	0	125	3	1	0	1	0.188899517	7.510000229	0	0	1	76	76	2040	1350	600	1800	0	200	163	121	2980	2705	1500	3500	6000	0	5.801817393	1	0	10	53	53	1000	18.86792374	5150	300	4200	900	0	11750	53	53	1070	20.18867874
111017	111	1	43	6	0	303	1	1	0	1	1.419161081	1.74000001	1	3.041666667	3	96	96	1200	2800	200	2000	1000	450	294	142	2900	7500	1000	10000	11500	650	5.442586509	1	0	10	195	190.125	2240	11.48717976	7900	0	4000	0	0	16400	195	195	3760	19.28205109
111019	111	1	45	4	6	87	6	0	0	0	0.265340209	7.510000229	0	3.041666667	4	43	43	0	1545	200	1600	1200	195	100	35	1080	4920	1200	6000	4500	3140	5.475089547	1	0	10	80	7	120	17.1428566	3150	359	2000	0	580	8589	80	75	2660	34.16290379
111020	111	1	45	5	0	107.5	2	0	0	1	0.270961076	7.510000229	0	12.16666667	3	61	0	0	765	90	600	0	400	113	103	1800	4640	300	2000	3000	400	5.605719991	1	0	20	68	0	0	0	1000	0	600	0	300	3100	103	92	2000	21.73913002
112001	112	1	37	4	5	32	12	0	1	0	-1.440856934	0	1	0	3	30	0	0	444	0	600	0	150	60	30	640	1030	200	800	1500	2000	1.092169132	1	1	1	30	0	0	0	360	100	1400	0	0	2490	30	30	560	18.66666603
112003	112	1	52	2	0	17	7	0	0	0	-1.705994844	0.810000002	1	0	3	15	15	330	380	150	1400	500	800	30	15	380	590	150	600	700	1000	1.077946264	1	1	1	15	0	0	0	495	50	200	200	60	1320	15	15	320	21.33333397
112004	112	1	44	6	0	42	4	0	0	0	-1.285293341	0	1	0	4	20	0	0	500	80	400	0	175	80	40	800	1400	80	800	2500	350	1.177915678	1	1	1	20	20	320	16	1160	140	0	0	175	1955	20	20	400	20
112005	112	1	33	4	5	17	5	0	0	0	-1.384988546	0.319999993	1	0	3	15	0	0	400	100	400	0	175	30	15	400	516	135	800	700	225	1.212894471	1	1	1	15	0	0	0	150	50	0	0	0	500	15	15	400	26.66666603
112006	112	0	50	6	0	77	13	0	0	0	-1.142830372	1.74000001	0	1.351851852	3	62	0	0	800	300	1600	0	525	129	0	0	2460	150	5000	500	1600	1.152232313	1	1	1	59	59	670	11.35593224	2500	500	500	0	0	4700	59	59	1160	19.66101646
112007	112	1	36	6	0	42	9	1	1	0	-1.343646884	0.319999993	1	0	3	40	0	0	620	0	600	0	0	80	40	890	1440	300	1400	2000	2000	1.107817039	1	1	1	43	0	0	0	400	50	600	0	165	1615	43	43	1080	25.1162796
112008	112	1	45	5	4	138	4	0	0	0	-0.539296806	0.319999993	1	0	3	115	0	0	1000	0	0	0	350	175	20	400	1230	70	0	1200	500	1.216249461	1	1	1	35	35	600	17.1428566	1600	150	600	0	0	3150	35	35	800	22.8571434
112009	112	1	60	3	6	130	13	0	0	0	-1.357400656	1.74000001	1	1.351851852	3	66	0	0	2000	0	2800	0	0	119	66	1320	3600	360	8800	2000	210	1.240647803	1	1	1	38	0	0	0	1040	450	1400	0	0	4090	38	38	850	22.36842155
112011	112	1	60	4	0	91	4	0	0	0	-1.020299911	1.74000001	0	0	3	33	0	0	200	0	0	0	0	161	55	640	1680	45	0	900	200	1.025816418	1	1	1	73	73	1360	18.63013649	3900	350	2800	0	0	8450	73	73	1510	20.6849308
112014	112	1	75	5	0	68	13	0	0	0	-1.322722197	7.510000229	1	1.351851852	3	60	0	0	1400	200	1000	0	0	120	42	1160	4800	600	2800	4000	1300	1.223254796	1	1	1	168	0	0	0	4700	450	11000	1000	0	19500	192	192	4720	24.58333397
112015	112	1	35	4	4	32	6	0	0	0	-1.620033503	7.510000229	0	12.16666667	3	30	0	0	500	0	0	0	0	50	30	720	1300	70	0	2200	1000	1.079079604	1	1	1	20	0	0	0	300	55	0	0	105	860	20	20	480	24
112017	112	1	45	4	0	37	12	0	0	0	-1.299999714	1.74000001	0	0	3	66	0	0	300	80	0	0	500	33	0	0	500	0	600	300	300	1.287647664	1	1	1	16	0	0	0	350	100	0	240	0	1090	33	16	840	34.16290379
112018	112	0	75	5	0	69	6	0	0	0	-0.87088412	7.510000229	0	0	4	66	0	0	1000	120	0	0	280	132	66	560	2370	160	0	500	1600	1.150259092	1	1	1	66	66	335	5.075757504	550	230	1000	0	240	2980	66	0	0	0
112019	112	1	42	5	0	57	6	0	0	0	-0.541503131	7.510000229	1	0	3	15	0	0	430	0	400	0	120	110	55	1080	2505	200	1600	3000	460	1.399462612	1	1	1	55	55	380	6.909090996	1950	230	1200	0	400	4780	55	55	860	15.63636398
113002	113	1	50	5	0	30	12	0	0	0	-0.391195893	1.74000001	1	0	3	20	20	240	500	120	0	450	80	20	20	400	900	150	0	1250	120	0.95863575	1	0	5	20	20	240	12	1400	200	0	300	120	2570	20	20	470	23.5
113005	113	1	35	5	4	49	3	0	0	0	-0.730564117	0	0	0	3	45	45	680	8937.5	120	0	1062	300	45	45	1080	2100	120	0	3375	360	0.836906388	1	0	8	45	45	420	9.333333015	1250	200	0	0	180	2230	45	45	880	19.55555534
113006	113	1	38	5	0	14	1	0	0	0	-1.038749218	0.319999993	0	0	3	10	10	240	200	0	0	0	150	10	0	0	100	0	0	0	200	0.942066845	1	0	4	10	10	120	12	176	25	0	0	55	496	10	10	200	20
113007	113	1	39	5	0	24	1	0	0	0	-1.402496219	7.510000229	1	0	3	20	20	80	660	75	800	250	400	40	0	0	1160	130	400	500	500	1.043416776	1	0	4	20	20	200	10	180	20	400	0	80	1040	20	20	400	20
113008	113	1	38	6	0	26	4	0	0	0	-0.386512488	0.319999993	1	0	3	20	20	300	620	130	600	0	500	20	20	320	1040	200	1200	1000	1400	0.878427496	1	0	4	20	20	320	16	380	25	400	450	80	1815	20	20	540	27
113009	113	1	50	5	5	32	4	0	0	0	-0.628725946	7.510000229	1	0	3	20	20	180	390	100	400	0	0	20	20	400	720	100	600	1000	180	0.895217112	1	0	4	20	20	260	13	1120	230	1700	0	0	3950	20	20	450	22.5
113010	113	1	38	5	0	34	3	0	0	0	-0.740722656	0.319999993	1	0	3	10	10	160	215	0	0	0	120	10	10	200	395	75	0	600	180	0.874447557	1	0	4	10	0	0	0	500	0	0	0	0	680	10	10	240	24
113011	113	1	45	6	0	25	5	0	0	0	-1.860705376	0.319999993	1	0	3	15	0	0	500	80	0	500	200	15	15	320	1040	80	0	1000	150	0.818424138	1	0	4	15	15	200	13.33333302	800	0	0	400	60	1560	15	15	320	21.33333397
113012	113	1	35	5	6	24	6	1	0	0	-0.854944587	0.319999993	0	0	3	20	20	360	680	0	0	0	80	20	20	480	960	70	0	1500	120	0.883305457	1	0	4	20	20	240	12	800	0	600	0	100	1950	20	20	400	20
113013	113	1	27	3	7	46	3	0	0	0	-1.402496219	1.74000001	1	0	3	40	0	0	445	0	600	0	1200	40	40	800	1440	300	0	2000	2000	0.915592126	1	0	8	40	0	0	0	2100	0	1400	600	0	5300	40	40	800	20
113015	113	1	25	3	0	14	1	0	0	0	-0.531515896	7.510000229	1	0	3	10	10	0	200	0	0	0	50	10	10	240	310	60	0	700	750	0.890811312	1	0	4	10	10	210	21	220	50	400	0	0	770	10	10	200	20
113016	113	1	62	5	4	117	2	0	0	0	0.5085513	7.510000229	0	0	4	108	108	1760	4400	250	4000	0	0	216	108	2120	5510	250	3000	6500	1525	0.874682892	1	0	8	51	51	950	18.62745094	1970	500	2200	0	0	6470	48	48	930	19.375
113017	113	1	65	2	0	127	5	0	0	0	-1.763495207	0.810000002	1	3.041666667	3	20	0	0	600	0	0	0	1000	20	20	400	960	70	200	800	300	0.885792566	1	0	8	20	20	300	15	1550	90	800	0	0	3190	20	20	350	17.5
113018	113	1	28	3	4	35	0	0	0	0	0.89860785	0.810000002	1	8.111111111	4	27	27	320	1600	80	0	0	180	54	27	520	2100	80	800	1500	250	0.866365905	1	0	8	27	27	320	11.85185146	2300	0	1000	0	0	3800	27	27	480	17.77777863
113020	113	1	42	6	0	17	3	0	0	0	-1.18659687	7.510000229	1	3.041666667	3	8	0	0	190	30	0	0	30	16	0	0	200	0	0	200	45	0.960779048	1	0	4	8	0	0	0	160	25	0	0	30	365	8	8	160	20
114001	114	1	47	6	0	23	1	0	0	1	0.984993756	0	0	8.111111111	3	10	10	0	200	0	0	0	60	30	20	500	5210	70	0	1500	200	1.582465874	1	0	15	20	20	310	15.5	1200	0	500	0	0	2200	20	20	400	20
114002	114	1	25	3	5	35	4	0	0	0	-1.145972133	7.510000229	0	3.041666667	3	20	20	0	420	0	0	0	300	32	32	720	1500	70	0	2000	300	1.345184659	1	0	5	26	20	320	16	300	120	0	0	100	820	29	29	400	13.79310322
114004	114	1	45	3	4	74	5	0	0	0	-0.797315001	7.510000229	0	0	3	32	0	0	500	80	400	0	330	74	68	1360	2750	150	1800	3800	670	1.283389613	1	0	8	44	38	460	12.10526276	650	150	0	0	300	1700	36	36	380	10.55555534
114005	114	1	50	5	0	245	3	0	0	0	0.377019882	7.510000229	1	0	3	182	182	920	4080	150	3500	700	140	240	235.625	4640	8240	1140	15000	11500	140	1.435856507	1	0	20	240	190.125	3600	17.20833397	9900	800	12000	0	0	24663	240	232.375	4440	18.5
114006	114	1	58	6	0	40	5	0	0	0	-1.002792358	0	1	0	3	34	34	480	1780	80	0	0	250	54	34	680	2400	80	0	2125	430	1.363470107	1	0	10	20	20	400	20	430	120	0	0	90	990	67	67	580	8.656716347
114007	114	1	62	5	0	71	4	0	0	0	0.078787856	0.319999993	1	8.111111111	3	50	10	120	800	80	1200	0	375	65	65	1280	4160	125	1300	4000	650	1.292694297	1	0	5	50	50	520	10.39999962	1000	0	800	0	0	3000	65	65	1060	16.30769157
114009	114	1	55	2	0	37	1	0	0	0	-1.424126983	0	1	1.351851852	3	33	0	0	200	0	0	0	180	66	33	800	1260	100	0	2000	305	1.37684475	1	0	5	33	15	230	15.33333302	1300	0	0	0	120	2110	33	15	200	13.33333302
114010	114	1	50	5	0	37	3	0	0	0	-1.721871614	7.510000229	0	0	3	33	0	0	2040	300	0	200	300	33	33	560	620	200	0	1500	0	1.427771968	1	0	4	33	33	550	16.66666603	2850	200	1600	0	0	5250	33	33	600	18.18181801
114011	114	1	38	5	9	36	5	0	0	0	-1.089915991	7.510000229	0	0	3	33	0	0	0	0	800	0	200	33	33	990	1652	80	1500	3000	0	1.333573332	1	0	5	33	33	550	16.66666603	1500	200	2000	0	0	4500	33	33	750	22.72727203
114012	114	1	26	5	9	91	2	0	0	0	-0.534657657	0.319999993	1	0	3	41	24	120	600	0	0	0	295	111	63	1160	3120	320	0	3500	600	1.562460262	1	0	5	87	24	440	18.33333397	570	100	0	0	0	1170	87	63	1440	22.8571434
114014	114	1	32	5	0	68	2	0	0	0	0.230241209	0	1	0	3	35	35	650	1000	120	600	200	223	65	65	2140	18415	170	900	6000	225	1.23689237	1	0	10	65	35	520	14.85714245	1670	100	1600	500	140	5810	65	65	1440	22.15384674
114015	114	1	30	5	4	35	2	0	0	0	-0.869397819	0	1	0	4	20	20	280	200	0	0	200	0	50	30	600	960	150	0	1800	300	1.51673458	1	0	5	20	20	440	22	810	150	0	1000	81	2521	20	20	520	26
114016	114	1	30	6	0	48	3	0	0	0	-0.713834167	1.74000001	1	3.041666667	3	45	45	880	500	70	800	100	275	45	45	1320	1710	120	1400	4000	275	1.16323005	1	0	8	45	45	680	15.11111069	1550	100	1200	200	100	3850	45	45	880	19.55555534
114017	114	1	43	6	0	52	3	0	0	0	-1.007420421	0.810000002	1	12.16666667	3	44	0	0	200	0	0	0	500	60	44	1120	1560	80	2800	2500	150	1.315255958	1	0	10	44	44	460	10.45454502	1000	0	800	0	0	2800	44	44	800	18.18181801
114018	114	1	35	6	0	171	3	0	0	0	-1.0609833	0.810000002	0	0	3	86	86	1720	2000	160	0	0	500	156	156	3720	5840	980	800	11500	1700	1.360142327	1	0	15	156	78	1540	19.7435894	3950	500	0	0	0	5650	156	156	3600	23.07692337
114019	114	1	30	4	7	93	5	1	0	0	-0.292499483	7.510000229	0	0	4	32	32	380	300	0	1200	0	100	90	90	1880	3160	300	4800	5800	200	1.304957467	1	0	10	58	40	600	15	1650	350	1200	2000	120	6320	90	90	2350	26.11111069
115001	115	1	50	4	0	107	11	0	0	0	-0.599397421	1.74000001	1	0	3	99	0	0	1000	300	1800	0	500	198	0	0	2880	1000	3000	2000	0	1.374730494	0	0	0	99	99	2200	22.22222137	8600	600	4600	0	750	17750	99	99	2500	25.25252533
115002	115	1	40	5	0	164	4	1	0	0	-0.235734999	0	1	0	3	160	0	0	2000	0	0	0	1160	230	90	2400	10280	300	6200	800	940	1.368596969	0	0	0	60	60	1500	25	3450	300	2200	0	480	7690	60	60	1250	20.83333397
115003	115	1	45	5	0	107	11	0	0	0	-0.109127037	7.510000229	1	0	3	99	0	0	1000	200	4000	0	0	198	0	0	2300	1000	2800	2000	0	1.454979403	0	0	0	99	0	0	0	4450	200	2000	0	0	8450	33	0	0	0
115004	115	1	55	5	4	77	4	0	0	0	-0.87088412	1.74000001	0	0	2	35	0	0	400	0	0	0	165	82	20	200	2400	260	0	300	1000	1.532039528	0	0	0	47	0	0	0	3000	200	1200	1000	0	6400	50	50	980	19.60000038
115005	115	1	18	3	0	88	3	0	0	0	-2.066844463	0	0	0	3	85	0	0	1000	0	0	0	0	160	0	0	700	0	0	0	800	1.489430913	0	0	0	45	0	0	0	320	120	800	0	340	2360	85	0	0	0
115006	115	0	28	3	6	71	3	1	1	0	-0.443867207	7.510000229	1	5.214285714	3	68	68	240	2460	320	2000	1000	0	68	68	1560	2360	440	3600	8500	0	1.386301192	0	0	0	35	35	390	11.14285755	660	220	1200	0	120	2740	0	0	0	0
115007	115	1	65	2	0	162	2	0	0	0	-0.542438567	1.74000001	1	0	3	253.75	152	0	4460	260	2200	0	1200	271	152	3040	6000	360	4000	9500	1360	1.389965906	0	0	0	152	152	1610	10.59210491	4450	450	3000	0	540	11440	152	119	1720	14.45378113
115008	115	1	38	5	0	89	4	0	0	0	-0.391195893	0.810000002	0	0	4	85	0	0	2000	160	1600	0	550	85	15	280	1930	150	1400	575	900	1.486048661	0	0	0	10	0	0	0	340	70	600	0	200	1610	85	15	145	9.666666985
115009	115	1	48	6	0	126	1	0	0	0	0.056742791	0	1	0	3	122	11	100	2000	450	1000	0	0	244	28	240	4160	360	4800	1200	1800	1.38232263	0	0	0	123	28	240	8.571428299	2000	300	6000	1500	480	16280	122	0	0	0
115010	115	1	56	5	0	62	2	0	0	0	-1.11869812	0	0	0	3	60	0	0	300	200	0	0	0	80	60	1240	1580	900	0	3800	2250	1.484776451	0	0	0	40	0	0	0	650	100	0	0	175	1925	40	0	0	0
115012	115	1	31	3	5	29	3	0	0	0	-1.120644093	0	0	0	3	21	21	420	400	180	800	0	900	26	21	630	904	220	2000	800	600	1.253617612	0	0	0	20	20	420	21	500	120	500	0	200	1720	16	16	440	27.5
115013	115	1	30	3	4	53	5	0	0	0	-1.123624444	1.74000001	1	0	3	50	50	0	1000	90	0	0	375	50	50	1000	2200	120	1200	3125	1615	1.38607369	0	0	0	50	0	0	0	0	0	0	0	0	0	50	50	1000	20
115014	115	1	65	6	0	112	7	0	0	0	-0.203070343	0.810000002	1	3.041666667	3	108	20	160	3000	60	2000	500	570	143	20	480	2450	240	800	1500	700	1.48815318	0	0	0	45	0	0	0	0	0	0	0	160	910	88	0	0	0
115015	115	1	35	4	5	80	6	1	1	0	-0.083295293	7.510000229	1	0.640350877	4	75	0	0	660	150	2400	0	1500	75	0	0	400	0	100	0	1200	1.250237166	0	0	0	30	30	290	9.666666985	860	150	600	0	120	2030	30	0	0	0
115016	115	1	55	5	9	76	3	1	0	0	-1.93112731	0.810000002	0	3.041666667	3	40	0	0	1000	120	0	0	200	106	0	0	1000	240	0	400	2000	1.385723762	0	0	0	73	33	100	3.030303001	2890	0	0	0	1300	4190	106	73	1170	16.02739716
115018	115	1	60	3	0	13	1	0	1	0	-1.944948554	7.510000229	1	0	3	10	0	0	200	0	0	0	0	10	0	0	200	0	0	0	0	1.459353552	0	0	0	0	0	0	0	0	0	0	0	0	0	20	0	0	0
115019	115	1	60	6	0	76	4	0	0	0	-0.754172981	7.510000229	0	0	3	66	0	0	3700	160	1200	0	0	66	0	0	0	0	400	0	1350	1.394221607	0	0	0	27	0	0	0	300	0	0	0	0	700	113	0	0	0
115020	115	1	55	5	0	109	8	0	0	0	-0.641134977	7.510000229	1	0	3	99	0	0	1000	150	2000	0	0	165	0	0	2000	300	0	0	970	1.358638149	0	0	0	33	20	240	12	800	0	0	250	180	2030	127	0	0	0
116001	116	1	38	5	0	43	4	0	0	0	-1.002792358	1.74000001	1	0	3	40	40	0	800	0	800	0	240	70	30	560	1250	80	400	1500	500	1.728357696	0	0	0	40	40	820	20.5	2350	200	1600	0	0	4630	40	40	835	20.875
116002	116	1	70	8	0	65	5	0	0	0	-0.633354008	7.510000229	1	8.111111111	3	10	10	0	280	0	600	0	0	50	50	1000	1005	0	1800	3125	2000	1.748828935	0	0	0	40	40	740	18.5	2100	120	1800	0	0	4500	40	40	790	19.75
116003	116	1	40	4	0	27	2	1	0	0	-0.77218771	1.74000001	0	5.214285714	3	48	24	0	1000	250	400	0	300	24	24	480	950	80	1600	1500	300	1.734033675	0	0	0	24	24	410	17.08333397	1250	100	800	0	0	2630	24	24	510	21.25
116004	116	1	34	4	0	34	0	0	0	0	-1.343646884	0.810000002	1	0	3	32	0	0	500	80	800	1000	287	32	32	640	1550	100	1200	2000	275	1.722643217	0	0	0	32	0	0	0	850	120	1200	0	0	2390	32	32	610	19.0625
116005	116	1	54	6	0	71	6	0	0	0	-0.432819486	0.319999993	0	0	3	50	0	0	1000	0	0	1000	400	80	65	1920	2338	488	250	600	900	1.685585642	0	0	0	90	50	720	14.39999962	2740	140	4000	600	150	8530	90	50	800	16
116006	116	1	41	5	0	47	4	0	0	1	-0.68275857	0.319999993	1	0	3	20	20	240	500	90	0	1000	0	56	40	1120	1300	105	0	3500	1300	1.700973462	0	0	0	0	0	0	0	0	0	0	0	0	0	20	20	400	20
116007	116	1	25	6	9	236	0	0	0	0	0.645625532	7.510000229	1	0	3	115	115	2000	3000	400	0	1125	575	246	181	5040	7300	500	4000	6000	1500	1.710415009	0	0	0	25	25	380	15.19999981	830	0	400	0	0	1730	32	25	480	19.20000076
116008	116	1	60	4	0	108	0	0	1	1	-0.293985784	7.510000229	1	0	3	54	54	1000	1000	300	2400	1200	0	87	54	1110	1720	600	300	3000	400	2.013987674	0	0	0	87	54	890	16.48148155	1160	300	1200	0	0	3932	54	54	1340	24.81481552
116009	116	1	35	5	0	20	1	1	0	0	-0.77218771	7.510000229	1	8.111111111	3	18	0	0	440	500	3000	100	60	36	18	320	520	250	2400	1000	800	1.731944342	0	0	0	18	18	400	22.22222137	950	110	400	600	90	2450	18	18	400	22.22222137
116010	116	1	50	7	0	59	12	0	0	0	-0.766748548	7.510000229	0	0	3	50	0	0	1000	130	1600	0	240	100	0	0	2920	200	2000	1600	1350	1.710951955	0	0	0	50	50	540	10.80000019	1200	0	2000	0	150	4550	50	0	0	0
116012	116	1	30	3	10	24	1	1	1	0	-0.685559809	1.74000001	1	3.041666667	3	19	19	280	400	75	8000	500	120	19	19	320	720	75	1600	1000	1500	1.716118908	0	0	0	19	19	280	14.73684216	700	0	500	400	90	2090	19	19	400	21.05263138
116013	116	1	35	5	0	57	6	0	1	0	-0.195289403	0.319999993	1	0	3	48	20	720	1120	150	2000	800	510	89	48	600	1500	250	3000	1800	400	1.73270825	0	0	0	12	0	0	0	500	0	0	0	0	700	12	12	200	16.66666603
116014	116	1	38	10	9	37	1	0	1	0	-0.631867707	7.510000229	1	0	4	33	0	0	500	80	800	0	0	33	13	20	1200	100	0	0	0	1.577073798	0	0	0	33	0	0	0	1100	0	400	0	0	2100	33	33	640	19.39393997
116015	116	1	40	4	0	86	11	0	0	0	0.201628119	0	1	0	3	67	30	0	1500	0	0	700	370	99	67	1500	2500	260	280	1500	950	1.730050261	0	0	0	22	22	360	16.36363602	1300	0	0	400	80	2230	22	22	440	20
116016	116	1	42	4	0	36	0	1	0	0	-0.531515896	0.319999993	0	0	3	66	33	0	850	80	600	0	175	33	33	640	1350	150	400	2000	200	1.746790699	0	0	0	33	33	320	9.696969986	620	70	1400	0	90	2550	33	33	480	14.54545498
116017	116	1	38	4	0	23	2	1	0	0	-1.009435892	0.319999993	1	1.351851852	3	20	20	360	520	120	1000	200	500	20	20	440	620	195	1600	1375	350	1.734033675	0	0	0	8	8	140	17.5	150	35	400	224	0	1059	8	8	180	22.5
116019	116	1	45	4	10	104	1	1	0	0	-0.728461266	0.319999993	0	0	3	96	96	0	2000	120	1400	0	512	110	0	0	1700	80	0	500	2600	1.662789655	0	0	0	14	14	280	20	495	50	800	500	52	2347	96	0	0	0
117002	117	1	48	4	12	79	5	1	1	0	1.13235414	0	1	0	3	7	7	80	200	0	400	0	50	21	0	0	500	240	0	200	160	0.261840827	1	1	1	0	0	0	0	0	0	0	0	0	0	0	0	0	0
117004	117	1	53	7	12	113	0	1	1	0	0.758490384	0	1	3.041666667	3	63	63	550	860	150	1800	800	0	126	63	1370	2400	300	2400	2000	0	0.463690773	1	1	1	24	0	0	0	500	0	1200	400	150	2600	12	12	290	24.16666603
117005	117	1	61	6	10	365	3	1	0	0	1.13235414	7.510000229	1	3.041666667	3	12	12	200	620	0	0	0	0	12	12	240	620	50	400	200	0	1.646963133	1	1	2	12	12	160	13.33333302	640	85	600	0	100	1705	12	12	240	20
117006	117	1	50	4	12	18	1	1	0	0	0.792985976	7.510000229	1	0	3	5	5	80	100	40	200	100	200	10	5	120	400	35	200	300	100	0.469043109	1	1	2	5	5	100	20	175	45	450	0	50	900	5	5	120	24
117007	117	1	65	9	6	188	3	1	1	1	0.846433222	0.319999993	1	12.16666667	3	99	99	3241.25	3200	370	3000	1000	0	198	99	2120	4328	600	400	3000	450	0.488554468	1	1	1	33	33	280	8.484848022	620	190	1400	0	120	3530	33	33	400	12.12121201
117008	117	1	43	4	12	167	3	1	1	0	1.981050014	0	1	12.16666667	3	75	75	1760	2000	0	1200	0	575	200	105	3080	14000	250	3600	9000	1200	1.663999038	1	1	3	41	41	600	14.63414669	1000	0	0	0	0	1000	41	41	680	16.5853653
117009	117	1	50	6	0	79	2	0	0	0	0.758490384	7.510000229	1	5.214285714	3	71	71	1160	2300	320	3000	1500	0	102	71	1480	3300	300	4400	4600	120	0.443432253	1	1	2	47	47	990	21.06382942	2700	300	1600	0	0	5400	51	51	1170	22.94117737
117010	117	1	35	4	10	119	4	1	1	0	0.419122189	0.319999993	1	0	3	52	52	1110	1160	150	1400	0	1500	154	102	2136	4740	500	3200	5000	1250	0.474474307	1	1	1	76	76	1480	19.47368431	8400	400	2400	0	0	14000	76	76	1630	21.44736862
117011	117	1	32	5	10	174	0	1	0	0	0.799911439	1.74000001	0	1.351851852	3	146	146	2460	4640	0	3000	0	0	212	146	2800	2900	570	4000	8000	200	0.392403811	1	1	2	146	80	880	11	2050	160	6500	0	700	11170	146	146	2560	17.53424644
117012	117	1	49	5	9	954	0	1	1	0	0.386659443	0.810000002	0	1.351851852	3	253.75	60	1200	6000	0	5500	0	2350	350.125	60	1760	18000	1000	3000	3000	4000	0.517851162	1	1	1	60	60	1050	17.5	4350	400	3200	0	500	9850	60	60	1200	20
117013	117	1	28	4	8	36	8	1	1	0	-0.878026307	0.810000002	0	0	2	30	30	550	500	100	600	600	0	60	30	600	1440	200	800	1500	150	0.354383785	1	1	3	10	10	200	20	520	45	400	600	55	1900	10	10	240	24
117015	117	1	38	8	12	76	8	1	1	0	1.371370554	1.74000001	0	0	4	60	60	1040	2650	160	1200	0	480	90	60	1200	2920	250	2000	3700	650	0.472495492	1	1	2	60	30	350	11.66666698	2400	300	4000	400	120	8220	60	60	1600	26.66666603
117017	117	1	28	7	9	245	3	1	1	0	0.658075809	0	1	0	2	205	196.75	3241.25	8000	600	4000	0	0	235	205	4100	16500	2500	6000	11500	2050	0.480798649	1	1	2	205	100	1240	12.39999962	7200	600	4000	0	300	12100	205	190	3440	18.10526276
117018	117	1	55	7	14	305	2	0	0	0	1.273863554	0.319999993	1	0	2	253.75	196.75	3241.25	8937.5	1200	7000	4276.25	1200	305	235.625	5215	14500	0	350	0	6000	0.480798649	1	1	1	261.5	190.125	3600	26.92827892	7200	2000	5000	1000	2525	21725	265	232.375	5853.75	28.60377312
117019	117	1	28	4	10	170	3	0	0	0	1.129212379	0	1	0	4	150	150	2540	8937.5	360	4000	0	760	182	142	2820	13000	3000	5000	9200	1700	0.463690773	1	1	2	140	120	1620	13.5	4200	1250	6000	0	760	14710	150	150	4120	27.46666718
117020	117	1	42	6	16	218	3	1	0	0	-0.474161178	0.319999993	1	3.041666667	3	80	80	1800	2600	250	4800	450	450	80	80	2400	4100	400	4800	3200	725	0.682111472	1	1	1	80	80	400	5	3800	500	3000	0	700	9900	80	80	1600	20
118001	118	1	47	5	0	35	18	0	0	0	-2.178396225	0.319999993	1	5.214285714	4	5	0	0	2250	80	200	0	550	277	24	490	1770	160	0	1000	0	8.017084789	1	1	1	18	10	120	12	800	0	400	0	90	1690	20	20	360	18
118002	118	1	30	5	0	31	3	0	0	0	-2.140334129	7.510000229	1	0	2	25	25	160	1250	0	800	625	0	25	25	200	260	80	800	500	100	8.082909881	1	1	1	12	12	170	14.16666698	520	150	0	0	0	1000	12	12	300	25
118003	118	1	23	4	0	30	5	0	0	0	-0.793637037	7.510000229	0	0	3	25	25	400	540	120	0	0	250	50	25	400	1330	120	0	1500	250	8.084235524	1	1	1	25	25	0	0	400	200	0	300	0	1600	25	25	600	24
118005	118	1	47	6	7	95	10	1	0	0	-1.552853703	0.319999993	1	1.351851852	4	20	0	0	500	100	0	100	1000	50	30	640	2100	250	0	2000	1000	8.142791855	1	1	3	40	30	400	13.33333302	2100	0	1000	300	150	4550	50	40	840	21
118006	118	1	35	4	10	385	1	1	1	0	1.251563907	7.510000229	0	5.214285714	2	74	74	260	1300	0	2000	0	875	350.125	201	3960	7300	500	0	1500	1500	8.322964725	1	1	1	33	33	520	15.75757599	1900	300	3000	0	0	5900	0	0	0	0
118008	118	1	28	2	7	27	0	0	0	0	-1.089358091	7.510000229	1	0	2	24	24	240	1020	120	1200	0	0	24	24	400	500	100	1600	1250	0	8.396264018	1	1	1	24	0	0	0	300	70	0	300	100	1370	24	12	250	20.83333397
118009	118	1	50	3	0	33	0	0	0	0	-1.048674703	0.319999993	1	0	2	30	30	400	600	0	2400	0	0	30	30	480	800	200	2600	400	0	8.322942978	1	1	1	60	30	620	20.66666603	800	0	300	400	300	2450	30	30	480	16
118014	118	1	40	5	0	40	3	0	0	0	-0.561546147	0.319999993	1	0	3	20	20	120	490	0	2200	0	60	20	20	200	500	100	1800	200	125	6.889082246	1	1	2	20	20	300	15	930	80	1400	0	0	2810	20	20	420	21
118015	118	1	55	4	0	28	12	0	0	0	-1.271839023	7.510000229	0	8.111111111	2	10	0	0	550	80	0	0	100	25	25	410	900	120	0	1200	200	8.709806026	1	1	2	10	10	170	17	780	50	600	0	0	1630	10	10	210	21
118016	118	1	50	8	0	80	2	0	0	0	-0.569327056	7.510000229	1	0	2	70	70	1320	2800	100	0	2000	0	70	70	1000	3500	200	2400	2000	0	8.713767705	1	1	2	70	70	1220	17.4285717	3750	300	2400	0	0	7900	70	70	1450	20.7142849
118017	118	1	37	5	0	80	3	0	0	0	-0.566185296	7.510000229	1	0	3	70	70	640	900	100	2200	0	240	70	30	600	2500	150	1600	1000	150	8.561791644	1	1	2	40	40	750	18.75	2100	100	1800	0	0	4960	40	40	820	20.5
118019	118	1	55	6	0	38	4	0	0	0	-1.339855075	7.510000229	0	0	2	30	0	0	630	120	0	0	200	30	30	320	1400	120	0	1000	250	8.678266517	1	1	2	30	30	520	17.33333397	1800	120	1600	0	0	4070	30	30	650	21.66666603
118020	118	1	50	5	0	221	7	0	0	0	1.534454823	7.510000229	0	0	2	178	178	2140	2050	120	900	1290	1380	350.125	53	1000	11600	480	3750	3000	0	8.708225563	1	1	2	230	130	0	0	1400	0	1200	0	1200	5000	196	163	780	4.785275936
119001	119	1	36	3	8	19	1	0	0	1	-0.387998819	0.319999993	0	3.041666667	3	16	16	80	640	60	800	0	60	16	16	400	950	80	1000	1000	80	9.380804232	0	0	0	16	16	250	15.625	840	200	1000	0	0	2420	16	16	320	20
119002	119	1	29	5	0	32	2	0	0	1	0.104065962	0.810000002	0	3.041666667	3	15	15	0	370	0	0	0	60	20	5	100	1020	50	0	500	200	9.745868374	0	0	0	5	5	100	20	155	35	0	0	25	335	5	5	80	16
119003	119	1	32	4	2	30	6	0	0	0	-1.045620322	1.74000001	0	1.351851852	4	20	20	360	920	130	1000	0	0	20	20	520	1284	140	1000	1625	0	9.262709455	0	0	0	40	20	400	20	400	0	0	0	90	790	20	20	400	20
119004	119	1	45	4	2	108	8	0	0	0	0.474990577	0.319999993	0	8.111111111	3	96	96	1820	1430	60	3000	480	675	161	96	2380	2080	120	3000	3000	775	9.310061242	0	0	0	64	64	1200	18.75	2800	0	1000	1400	0	6800	64	64	1560	24.375
119005	119	1	40	4	0	65	6	0	0	0	-2.000743389	7.510000229	1	12.16666667	3	34	34	480	3800	60	900	500	175	37	37	740	4500	100	900	2000	187	9.259322009	0	0	0	19	19	260	13.68421078	1200	0	0	400	0	2100	19	19	330	17.36842155
119006	119	1	47	6	0	77	3	1	0	1	0.816004813	0.319999993	1	0	2	71	71	0	2550	300	2000	0	370	114	71	1500	4750	300	5000	1500	557	7.574069035	0	0	0	50	50	640	12.80000019	2300	0	600	0	300	4200	50	50	1000	20
119007	119	1	43	4	0	118	3	0	0	1	-0.150468722	7.510000229	1	0	3	115	115	0	2320	0	1000	500	700	148	82	1200	6450	500	2000	4000	1600	20.48627811	0	0	0	115	115	1300	11.30434799	3600	240	1800	0	500	8340	115	115	1910	16.60869598
119008	119	1	43	3	0	64	1	0	0	0	0.534767687	7.510000229	1	5.214285714	3	48	22	0	1900	200	3000	600	675	83	57	1660	4200	100	3600	3000	475	9.372420765	0	0	0	57	52	950	18.26922989	2650	600	3000	700	280	8830	57	57	1280	22.45614052
119009	119	1	53	4	0	59	6	0	0	0	-0.67469573	7.510000229	1	1.351851852	4	35	35	600	1985	200	1200	0	0	56	35	820	3170	300	1200	2900	270	9.262168977	0	0	0	67	41	740	18.04878044	1800	0	1500	0	120	4420	41	41	800	19.51219559
119010	119	1	30	4	2	61	4	0	0	0	-0.266049564	0.810000002	1	1.351851852	3	54	54	970	1805	60	2000	1500	300	54	54	820	1556	60	4500	2000	300	9.334251966	0	0	0	54	40	840	21	1900	500	3000	800	270	7670	54	40	620	15.5
119011	119	1	40	2	10	82	7	0	0	0	0.19032307	1.74000001	0	1.351851852	4	52	52	830	2510	300	2500	560	470	52	44	1080	3025	450	3400	5600	600	9.25770172	0	0	0	20	20	230	11.5	1370	90	1200	0	150	3310	20	20	320	16
119012	119	1	62	5	0	109	5	0	0	0	0.237460479	0.810000002	0	3.041666667	3	101	101	1720	3930	400	4000	0	0	101	101	2480	5955	600	5000	7750	1122	9.262709455	0	0	0	86	86	1550	18.0232563	2270	280	1200	0	400	5350	86	86	2240	26.0465107
119013	119	1	62	3	0	146	4	0	0	1	0.803373337	1.74000001	0	8.111111111	3	161	95	380	5020	700	0	300	1200	180	128	2720	4970	500	3000	7000	500	9.338172789	0	0	0	16	16	220	13.75	1000	0	600	0	0	1750	16	16	320	20
119014	119	1	33	5	0	135	4	1	0	1	-0.57031709	0.319999993	1	0	2	133	122	600	3000	250	1500	0	150	122	101	2210	3770	300	3000	1800	414	9.344442568	0	0	0	58	58	1160	20	1600	0	2000	0	320	5520	60	60	1200	20
119015	119	1	27	4	0	71	4	0	0	1	-1.527980685	1.74000001	0	5.214285714	3	65	65	0	1120	200	500	200	0	140	65	1260	4160	300	1500	2000	600	9.334923222	0	0	0	10	10	170	17	670	80	800	0	0	1790	10	10	210	21
119016	119	1	56	2	5	109	5	0	0	1	-0.703711629	0	0	1.351851852	2	90	80	0	3270	350	4000	0	340	80	80	960	4250	460	2800	2300	2600	9.270727194	0	0	0	95	85	1525	17.94117737	11000	850	5600	0	0	19550	95	95	1935	20.36842155
119017	119	1	40	5	0	38	1	0	0	0	1.044883132	0.319999993	0	8.111111111	3	20	20	400	575	120	750	0	100	20	20	480	590	120	800	1000	150	9.268127959	0	0	0	40	20	400	20	1000	100	1600	100	140	3540	20	20	630	31.5
119019	119	1	45	5	10	98	6	1	0	0	0.376294166	0	1	3.041666667	3	58	58	1100	1610	80	1000	800	0	74	58	1360	4000	120	1500	2000	0	9.299563568	0	0	0	75	75	1320	17.60000038	3200	0	400	1200	0	6800	91	91	1720	18.90109825
119020	119	1	42	7	0	27	5	0	0	1	-1.142830372	0.810000002	0	1.351851852	2	20	20	0	290	125	700	0	50	20	20	320	630	125	750	500	50	9.338737654	0	0	0	20	20	350	17.5	400	120	1000	0	0	1940	20	0	0	0
120001	120	1	32	5	0	45	3	0	0	0	-0.660242498	0.810000002	1	0	3	40	40	880	350	100	0	0	0	40	40	800	350	100	0	200	360	7.570386857	0	0	0	40	40	780	19.5	1800	120	600	0	0	3320	40	40	1060	26.5
120002	120	1	40	7	10	220	5	1	1	0	0.817826569	7.510000229	0	0	3	192	92	180	1500	200	2000	0	0	200	112	1320	5300	200	2500	4150	1000	7.10679383	0	0	0	71	71	1640	23.09859085	2740	0	0	0	420	4960	71	71	1540	21.69014168
120003	120	1	50	5	0	44	3	0	0	0	-0.757452607	1.74000001	0	0	3	40	40	320	1900	0	1000	0	240	40	40	600	1300	100	100	1875	100	7.576101301	0	0	0	40	40	1520	26.92827892	3300	350	1200	450	150	6050	40	40	940	23.5
120004	120	1	35	4	0	54	3	0	0	0	-1.430770516	0	0	12.16666667	3	50	50	490	1300	50	1000	0	0	50	50	840	2500	100	2000	3350	1500	6.886019258	0	0	0	60	60	1280	21.33333397	900	0	1200	0	240	3140	60	60	960	16
120005	120	1	60	7	0	408	3	1	0	0	1.064924717	7.510000229	0	0	2	178	76	380	3500	0	4000	0	0	350.125	235.625	5215	7500	500	12000	11500	2000	7.518336203	0	0	0	252	92	1740	18.91304398	9300	1200	6600	560	0	19046	252	232.375	5250	20.83333397
120006	120	1	65	4	4	45	10	0	0	1	-0.247678801	1.74000001	1	8.111111111	3	39	0	0	900	200	0	500	900	40	0	0	500	100	0	600	300	7.79125383	0	0	0	30	30	620	20.66666603	3450	400	1800	0	550	6620	30	30	550	18.33333397
120007	120	0	40	3	5	49	7	0	0	0	-0.771332443	1.74000001	1	8.111111111	3	35	35	450	1450	60	0	500	200	35	35	800	1320	150	2100	2200	200	7.518826107	0	0	0	35	35	680	19.4285717	2400	120	1200	0	0	4470	35	35	750	21.4285717
120008	120	1	34	6	6	183	3	0	0	0	0.052110013	7.510000229	1	0.640350877	3	92	92	1340	650	0	5000	800	0	135	88	1980	850	100	1000	4000	0	7.74625602	0	0	0	91	91	1460	16.04395676	1900	300	4000	0	0	8200	91	91	1560	17.1428566
120009	120	1	52	4	0	173	13	0	0	0	0.5085513	1.74000001	1	3.041666667	3	112	112	1980	315	0	5000	2000	570	244	47	1280	3300	200	3000	7000	1000	7.759368514	0	0	0	126	40	720	18	5100	400	2500	0	100	10700	126	90	2000	22.22222137
120010	120	1	50	5	4	43	10	1	0	1	0.042284884	0	0	5.214285714	4	10	0	0	0	0	0	300	250	14	3	40	200	50	0	125	1000	7.804807398	0	0	0	18	18	270	15	700	0	800	0	200	2100	18	18	360	20
120011	120	1	42	7	8	95	2	0	0	0	0.395913392	7.510000229	1	0	3	102	86	1160	1300	100	2000	0	2418.75	105	86	1880	4400	480	3150	2000	700	6.760036919	0	0	0	60	56	880	15.71428585	3500	500	800	0	0	6000	60	60	1360	22.66666603
120012	120	1	65	7	0	65	10	0	0	0	-1.13151896	0.319999993	1	12.16666667	3	43	31	780	2700	200	0	0	300	63	53	1260	3500	140	0	11500	500	7.059637454	0	0	0	9	9	200	22.22222137	270	75	0	315	0	930	9	9	240	26.66666603
120013	120	1	60	5	0	22	10	1	0	0	-1.716785431	1.74000001	1	0	3	10	10	60	900	0	0	0	75	10	10	160	600	100	0	500	75	6.986353735	0	0	0	16	16	240	15	880	100	800	0	150	2310	16	16	390	24.375
120014	120	1	50	5	10	949	10	0	1	0	-0.685648322	1.74000001	0	5.214285714	3	253.75	134	360	3700	100	3000	0	0	350.125	134	1080	7950	600	10000	7000	3000	6.986353735	0	0	0	261.5	41	840	20.48780441	5700	300	14000	5000	3000	33500	275.125	48	1210	25.20833397
120015	120	1	50	4	0	15	11	0	0	0	-1.17730093	1.74000001	1	0	4	10	10	180	260	40	0	300	50	10	10	800	300	0	0	500	120	6.98636165	0	0	0	10	10	120	12	450	70	0	0	0	770	10	10	170	17
120016	120	1	60	6	0	60	8	0	0	0	-0.660242498	0.810000002	0	0	3	29	29	270	500	0	0	0	320	34	34	920	550	100	0	3000	430	7.032848385	0	0	0	44	44	830	18.86363602	2800	120	2500	0	150	7570	44	44	1065	24.20454597
120018	120	1	54	3	0	18	3	0	0	0	-1.887593865	7.510000229	0	8.111111111	3	15	15	240	700	80	0	0	125	15	15	200	990	120	0	625	150	6.867852527	0	0	0	15	15	240	16	870	90	500	0	0	1820	15	15	320	21.33333397
120020	120	1	32	4	1	30	5	0	0	0	-0.660242498	7.510000229	1	0	3	20	20	30	1000	0	0	500	150	20	20	200	1450	50	0	625	120	6.797023398	0	0	0	53	53	740	13.96226406	1310	120	1200	0	120	3950	53	53	820	15.47169781
121001	121	1	49	6	0	14	7	0	0	1	-0.147932827	0.810000002	0	3.041666667	3	10	10	200	456	150	800	200	100	10	10	240	690	150	1000	500	100	0.665822112	0	0	0	10	10	140	14	100	0	0	0	0	250	10	10	320	32
121002	121	1	35	5	0	101.5	6	0	0	1	0.366698772	1.74000001	0	12.16666667	3	98	98	0	620	0	1000	0	600	147	0	0	440	0	1200	1000	120	3.45551752	0	0	0	98	0	0	0	400	0	0	0	0	1000	49	49	1200	24.48979568
121004	121	1	60	5	0	32	6	0	0	0	-1.009435892	1.74000001	1	8.111111111	3	28	0	0	2300	200	2500	1000	1200	28	28	600	2300	160	3000	2000	175	0.634033254	0	0	0	28	28	840	26.92827892	410	0	1500	0	0	2030	0	0	0	0
121005	121	1	65	6	10	24	6	0	0	0	-1.290450573	7.510000229	0	3.041666667	3	10	0	0	760	100	0	210	400	20	20	400	1060	60	200	1500	100	0.660321347	0	0	0	20	0	0	0	800	150	0	12	0	1462	0	0	0	0
121006	121	1	65	3	0	99	7	0	0	0	-0.680351615	7.510000229	1	5.214285714	4	28	28	400	1825	300	1000	0	210	94	94	2380	4810	800	2600	7400	1015	0.639473593	0	0	0	94	94	920	9.787234306	4500	500	1700	940	0	9896	59	59	1000	16.94915199
121007	121	1	26	3	4	16	3	0	0	1	0.281238526	7.510000229	1	0	3	14	14	240	220	0	0	200	0	21	14	320	410	40	0	550	0	0.667777859	0	0	0	14	14	300	21.4285717	800	70	400	1200	0	2870	14	14	400	28.5714283
121008	121	1	45	5	0	80	6	0	0	0	-0.891436875	0.810000002	1	12.16666667	3	51	51	1000	1500	200	2500	2000	175	75	75	1900	3500	350	3000	3000	142	0.64306091	0	0	0	102	75	1240	16.53333282	1000	150	0	2500	0	5150	51	51	1200	23.52941132
121009	121	1	50	6	1	62	5	0	0	0	-0.333841175	0.810000002	1	3.041666667	3	54	54	100	1050	0	1800	530	0	54	54	1500	4000	600	2000	4687	600	0.651634525	0	0	0	32	32	120	3.75	1000	200	0	450	480	2630	64	52	680	13.07692337
121010	121	1	65	8	0	55	3	0	0	0	0.474990577	7.510000229	0	1.351851852	3	45	45	220	986	130	1200	0	60	45	12	280	940	130	800	0	0	0.661556164	0	0	0	0	0	0	0	0	0	0	0	0	0	33	0	0	0
121011	121	1	57	3	0	35	5	0	0	1	-1.902047038	1.74000001	0	0	3	33	33	300	1350	550	1500	0	150	53	33	600	3600	250	2000	1000	300	0.68452221	0	0	0	33	33	320	9.696969986	1550	250	900	660	0	4152	33	33	680	20.60606003
121012	121	1	55	6	2	46	4	0	0	0	0.717148721	7.510000229	0	1.351851852	3	43	43	480	1370	60	1500	0	0	65	21	320	3250	120	1200	2000	1000	0.653360831	0	0	0	43	43	510	11.86046505	1800	350	1400	0	350	4760	43	43	1070	24.8837204
121013	121	1	42	4	0	34	12	1	0	1	-1.90353334	0.319999993	0	0	3	16	16	200	1400	350	1600	0	250	64	32	720	3000	250	1800	1000	120	0.642543517	0	0	0	64	0	0	0	1300	400	400	0	500	2900	32	32	400	12.5
121014	121	1	32	5	5	65	4	1	0	1	-1.482198596	0.319999993	1	12.16666667	3	45	45	280	770	0	0	600	225	90	45	920	2540	250	0	2000	750	0.658854158	0	0	0	45	45	480	10.66666698	1000	300	1500	1600	0	4700	45	45	640	14.22222233
123002	123	1	55	5	0	71	1	0	1	0	-1.10463047	0.810000002	0	0	3	32	32	400	1200	300	600	500	285	82	65	1400	8300	1200	2000	1600	680	10.99225952	1	0	6	98	32	340	10.625	9100	460	2400	992	3580	19073	58	58	1032	17.79310417
123004	123	1	58	4	0	27	1	0	0	0	-0.869397819	0.810000002	1	0	3	12.5	0	0	0	0	0	160	100	20	18.5	380	855	80	300	1000	1200	10.98432087	1	0	2	20	0	0	0	1050	40	0	320	300	2270	20	20	400	20
123006	123	1	55	4	0	232	0	0	0	0	0.222873628	0.810000002	0	0	3	159	159	1800	2000	1200	5000	0	0	259	147	2440	11450	1500	10000	5200	3400	11.27101091	1	0	2	261.5	0	0	0	7000	2075	8000	5537.5	0	29500	209	209	3280	15.69377995
123007	123	1	30	4	2	69	1	0	0	0	-0.432819486	0.810000002	0	12.16666667	3	53	53	1010	2850	250	1500	600	460	86	33	560	4500	800	2400	2200	445	10.81111704	1	0	3	106	0	0	0	7000	1500	3000	800	3000	16300	65	53	880	16.60377312
123008	123	1	40	4	0	80	1	0	0	0	-0.630444169	1.74000001	1	3.041666667	3	66	41	840	2350	800	2200	1250	1800	91	41	1260	4760	650	0	2650	1030	10.90277201	1	0	10	66	52	960	18.46153831	1900	400	1500	700	1000	6600	74	66	1280	19.39393997
123009	123	1	60	5	0	53	1	0	0	0	-0.534657657	7.510000229	1	0.640350877	3	49	49	640	1120	480	3000	0	450	49	49	920	1780	480	3600	2000	360	11.18142317	1	0	3	49	49	720	14.69387722	875	130	0	150	120	2475	49	49	1200	24.48979568
123010	123	1	50	6	10	623	1	1	0	0	1.725918651	0.810000002	1	3.041666667	4	253.75	196.75	3241.25	4300	1800	3000	0	2418.75	350.125	157	4016	6760	3000	7700	10000	2600	11.21176899	1	0	0	260	173	2960	17.10982704	8950	2000	3000	3000	600	21050	275.125	232.375	5853.75	25.04398918
123012	123	1	45	7	0	123	0	0	0	0	0.198486358	7.510000229	1	1.351851852	3	87	87	1244	1500	550	1000	0	700	137	95	2065	3660	2200	2000	4000	2300	10.99957486	1	0	10	109	87	1263	14.51724148	4250	1500	3000	660	100	12150	131	87	1720	19.7701149
123013	123	1	25	4	0	33.5	0	0	0	0	-0.335327476	0.810000002	1	0	4	22.5	22.5	240	400	60	0	0	150	51.5	22.5	380	675	60	0	1500	1000	10.98191461	1	0	3	27	27	382	14.14814854	1000	100	600	312	200	2862	27	27	680	25.18518448
123014	123	1	40	4	0	84	0	0	1	0	-1.124487519	0.810000002	0	0	3	42.5	0	0	800	200	2900	0	0	68	68	1000	4250	300	2900	2900	1000	10.88996007	1	0	10	25	25	400	16	800	100	0	250	100	2100	67	67	1600	23.88059616
124001	124	1	32	5	5	41.5	1	1	0	1	-0.474161178	7.510000229	1	0	3	4	4	80	100	0	0	50	0	34	34	800	1125	60	1200	2500	600	10.49307847	0	0	0	0	0	0	0	0	0	0	0	0	0	38	34	480	14.11764717
124002	124	1	60	3	5	70	1	0	0	1	-0.343108445	1.74000001	1	0	3	34	19	200	600	0	0	0	0	54	44	1040	2960	120	2500	4000	1165	10.248525	0	0	0	34	29	920	26.92827892	1200	200	1000	300	100	3000	44	44	940	21.36363602
124003	124	1	45	4	5	120	1	0	0	0	0.514854729	7.510000229	1	0	3	36	36	360	520	0	600	0	0	88	88	1760	4950	180	5500	5000	0	10.32279548	0	0	0	75	70	720	10.28571415	1400	0	1000	1500	30	4930	75	70	1760	25.1428566
124004	124	1	25	3	0	47.5	1	0	0	0	-0.335327476	7.510000229	1	0	3	43	43	740	1040	120	600	400	280	43	43	1200	2180	180	900	3500	240	10.33785402	0	0	0	43	0	0	0	2500	180	2000	0	0	5380	43	43	840	19.5348835
124005	124	1	30	4	5	22	1	1	0	0	-0.671785831	0.810000002	0	3.041666667	3	18	0	0	1410	120	0	240	640	18	18	420	950	0	0	1000	100	10.48154679	0	0	0	20	10	120	12	600	0	0	200	0	1000	20	10	200	20
124006	124	0	35	3	0	126	1	1	1	0	-0.910739481	7.510000229	1	0	3	114	114	1890	2510	0	8000	1200	450	114	114	2840	7700	240	6000	9000	900	10.47916858	0	0	0	0	0	0	0	0	0	0	0	0	0	90	90	5853.75	34.16290379
124007	124	1	50	4	0	40	1	0	0	0	-1.384988546	7.510000229	0	0	2	23	23	280	900	60	0	1250	100	23	23	360	1200	120	0	1250	100	10.46807364	0	0	0	15	0	0	0	180	0	1200	600	120	2510	20	20	380	19
124008	124	1	45	6	0	55	0	0	0	0	-1.666003227	7.510000229	0	0	2	38	38	960	1000	120	0	1500	275	38	38	750	3000	200	0	2500	350	10.47154901	0	0	0	24	0	0	0	900	0	1000	0	70	2570	24	24	640	26.66666603
124009	124	1	30	5	0	96	1	0	0	0	-0.910739481	7.510000229	1	0	3	6	0	0	950	185	800	200	1000	93	93	1850	9200	440	3000	5700	577	10.46679487	0	0	0	61	50	420	8.399999619	3100	600	1500	1400	1400	10000	89	89	2020	22.69662857
124010	124	1	25	3	0	117	0	0	0	1	-0.333841175	1.74000001	0	3.041666667	3	62	54	880	2050	250	1500	324	2418.75	65	51	1080	2880	50	1000	3000	1200	10.49155848	0	0	0	113	113	1770	15.66371727	2600	500	4000	1200	0	9700	74	74	1390	18.78378296
124011	124	1	38	4	0	168	1	1	0	0	-0.003690057	1.74000001	0	0	3	113	73	1200	2040	0	0	565	1270	139	139	3920	6600	130	1500	10000	1000	10.25961633	0	0	0	142	116	2460	21.20689583	2800	220	3000	3000	0	11020	142	142	4460	31.40845108
124012	124	1	35	4	0	68	0	0	0	1	0.236981779	7.510000229	1	1.351851852	3	58	34	100	1000	0	0	580	525	58	58	1520	1500	60	0	3000	258	10.33713881	0	0	0	36	36	550	15.27777767	4000	300	800	400	300	6160	58	58	1160	20
124013	124	1	50	3	0	65	8	1	0	0	-0.821310341	1.74000001	1	8.111111111	3	10	10	200	920	120	0	0	90	61	61	1130	5280	350	0	3800	250	10.67373456	0	0	0	36	36	540	15	2300	200	1000	200	300	4500	37	37	1000	27.02702713
124014	124	1	40	5	9	79.5	1	0	0	1	0.168130115	1.74000001	1	1.351851852	3	62	54	0	1550	250	1000	0	0	62	54	1030	3720	150	2000	3500	450	10.1690312	0	0	0	65	33	320	9.696969986	2200	1000	3000	400	0	7200	62	62	1130	18.22580719
125001	125	1	35	4	4	117	1	0	1	0	-0.172724441	0.810000002	1	5.214285714	3	76	69	1020	2210	200	2000	2500	690	125	69	1280	2750	1000	0	6200	1900	11.00337295	1	0	2	153	0	0	0	3800	600	1500	2500	130	10530	113	113	2950	26.10619545
125002	125	1	45	6	0	21	1	1	0	1	0.81435883	7.510000229	1	0	3	16	16	240	400	0	0	500	125	32	0	0	5000	860	0	2000	4500	10.71667128	1	0	6	32	0	0	0	950	300	0	600	350	2600	16	0	0	0
125003	125	1	45	5	0	28	0	0	0	0	0.915590644	0	1	0	3	16	16	280	400	0	0	600	125	32	0	0	2800	160	0	1000	2500	10.70488446	1	0	5	32	0	0	0	240	100	0	190	0	754	16	0	0	0
125004	125	1	27	3	9	60	0	0	0	0	0.244323209	0	0	0	3	15	15	190	570	60	0	200	180	23	15	240	1220	320	1600	1000	152	10.771619	1	0	2	23	20	365	18.25	475	150	300	650	0	1975	29	20	440	22
125005	125	1	28	3	10	229.5	1	1	1	0	1.467879057	0.810000002	0	12.16666667	3	163	138	2160	1920	120	6000	4000	540	70	70	1455	3085	60	500	3600	770	10.8690527	1	0	1	202	138	1880	13.62318802	11987.5	1200	7000	1640	0	27560	183	138	3440	24.92753601
125006	125	1	75	4	3	112	1	1	1	1	-0.67469573	1.74000001	1	0	3	66	66	1000	1020	0	600	800	300	103.5	82.5	2160	4380	200	800	6700	2725	10.18567517	1	0	2	63	46	720	15.652174	850	120	2000	1800	200	5970	66	62	1440	23.22580719
125007	125	1	50	5	5	99	1	1	0	0	-0.67469573	1.74000001	0	0	3	90	90	1265	2420	170	0	3000	190	90	90	1790	3490	100	700	7500	60	10.83157167	1	0	2	90	0	0	0	2200	250	0	3600	0	7850	90	90	1700	18.88888931
125008	125	1	76	7	0	98.5	0	0	0	0	-0.387998819	7.510000229	1	8.111111111	2	96	63	1000	2000	200	0	1500	300	129	63	2340	8630	600	0	3000	770	10.80076854	1	0	2	96	96	1350	14.0625	3900	400	2000	3000	0	11800	96	96	2280	23.75
125010	125	1	40	3	0	29.5	1	0	0	0	-0.813529432	0	0	0	3	15	0	0	1800	600	0	600	300	22	7	160	1330	120	0	300	85	10.84743212	1	0	1	44	22	300	13.63636398	4220	200	1800	600	3840	11860	22	22	510	23.18181801
125011	125	1	50	3	0	56	0	0	0	0	-1.11273396	7.510000229	1	0	3	54	54	800	1010	60	0	1000	200	54	54	1260	3010	80	0	3000	500	10.79617121	1	0	2	54	54	760	14.07407379	1450	300	800	1200	420	5490	54	54	1350	25
125012	125	1	32	4	6	54.5	1	1	0	0	-1.383502245	1.74000001	0	3.041666667	2	52	52	640	500	555	0	0	100	52	52	1400	1120	235	700	4500	500	10.85933853	1	0	2	0	0	0	0	0	0	0	0	0	0	52	52	1260	24.23077011
125013	125	1	55	3	3	19	1	0	0	1	-0.216590151	1.74000001	0	0	3	16.5	16.5	480	770	0	500	1200	300	16.5	16.5	400	1460	0	0	1200	50	10.84241625	1	0	1	16.5	0	0	0	680	100	0	300	0	1380	44.5	44.5	1160	26.06741524
125014	125	1	85	8	0	188.5	1	1	0	0	2.00242281	1.74000001	1	0	3	136.5	136.5	1920	4080	130	8000	3600	0	156.5	156.5	3520	8100	150	0	4600	2050	10.69996628	1	0	5	156	82	1200	14.63414669	4700	1200	7000	1650	1500	19350	176	176	4460	25.34090996
126001	126	1	49	4	0	103	1	0	0	0	0.008004791	7.510000229	1	5.214285714	3	89	0	0	2000	0	0	2446	337	89	89	2420	4040	120	3200	4200	280	11.05740342	1	0	3	89	89	2486	26.92827892	2400	130	700	2100	0	7830	79	79	2220	28.10126495
126002	126	1	55	2	0	55	1	0	0	0	-2.392317295	0.319999993	0	0	3	50	0	0	1000	80	0	500	300	50	50	1200	2830	160	1600	2000	360	11.04086681	1	0	3	50	0	0	0	1200	75	0	0	0	2775	50	50	1350	27
126003	126	1	28	4	0	16	1	0	0	0	-1.926696777	7.510000229	1	5.214285714	3	10	10	100	200	0	0	250	75	10	10	280	330	60	0	500	50	11.01880135	1	0	1	10	0	0	0	100	35	0	200	0	735	10	10	240	24
126004	126	0	52	4	5	22	1	0	1	1	-1.009435892	0	0	5.214285714	3	15	15	360	290	0	600	240	150	15	15	420	550	40	0	1250	135	10.98620552	1	0	3	15	0	0	0	600	35	0	250	0	1135	15	15	400	26.66666603
126005	126	1	55	2	0	36.5	1	0	1	0	-0.954286873	7.510000229	0	3.041666667	3	66	0	0	1380	120	1200	400	100	33	0	0	850	120	800	300	100	10.98396109	1	0	3	33	5	80	16	560	120	0	500	0	2180	33	33	640	19.39393997
126006	126	1	45	4	6	29	1	0	0	0	-1.116992712	7.510000229	0	3.041666667	3	25	0	0	330	0	0	300	140	25	25	600	1020	160	0	1800	0	10.99039338	1	0	3	25	25	480	19.20000076	325	80	600	1800	105	3285	50	25	640	25.60000038
126007	126	1	25	3	8	31	1	0	0	0	0.295814037	7.510000229	1	0	3	28	28	400	300	0	0	0	120	28	28	640	1590	120	0	1200	170	10.99509669	1	0	3	28	0	0	0	1900	100	100	280	200	3252	28	28	280	10
126008	126	1	30	3	9	41	1	0	1	0	0.237460479	7.510000229	0	12.16666667	3	33	33	160	3250	120	0	0	150	33	33	800	870	140	0	700	260	10.94977044	1	0	3	55	38	600	15.78947353	1100	300	1500	800	500	4700	55	33	800	24.24242401
126009	126	1	60	2	2	75	0	1	0	0	0.63898164	7.510000229	1	1.351851852	3	57	41	600	1450	120	1500	300	0	57	57	1080	2500	160	1800	0	50	10.99835939	1	0	3	57	0	0	0	1000	250	600	200	0	3150	59	49	840	17.1428566
126010	126	1	34	4	3	36	0	0	0	0	0.237460479	0.319999993	0	0	3	33	33	480	700	300	1000	0	500	33	33	480	1800	200	1000	1500	800	11.04953347	1	0	0	28	28	580	20.7142849	1100	250	800	500	400	3666	28	28	750	26.7857151
126011	126	1	28	3	6	70	1	0	1	0	-1.467745423	7.510000229	0	5.214285714	3	25	10	280	460	70	450	500	700	25	0	0	880	0	600	300	1000	10.99039338	1	0	3	25	0	0	0	200	40	0	50	60	590	0	0	0	0
126012	126	1	46	4	5	82	1	0	1	0	-0.150468722	7.510000229	1	1.351851852	3	70	70	1420	2330	130	1500	1000	2418.75	70	70	1640	3910	500	1750	5000	6000	10.99509669	1	0	3	70	0	0	0	1500	500	3500	800	700	8600	70	70	1860	26.5714283
126013	126	1	48	5	0	37	1	0	0	0	0.287595898	7.510000229	1	3.041666667	3	30	30	620	200	100	0	0	0	30	30	800	1350	155	0	1000	700	10.97723359	1	0	3	30	30	280	9.333333015	2000	100	500	300	0	3620	20	20	440	22
126014	126	1	40	5	2	49	0	0	0	0	0.188899517	0.810000002	1	5.214285714	3	46	46	680	500	25	0	800	240	46	46	1160	2340	80	0	2600	315	10.99835939	1	0	3	46	46	800	17.39130402	450	0	2000	340	400	4540	46	46	1100	23.91304398
127001	127	1	50	6	0	106	2	0	1	1	0.81435883	0.810000002	0	12.16666667	3	98	98	1560	2200	300	5000	2000	650	98	93	1840	4000	500	10000	4500	600	3.464592026	0	0	0	101	101	1920	19.00990105	3200	240	6000	4000	1200	16840	101	101	2560	25.34653473
127004	127	1	50	3	1	43	2	1	0	0	0.030164227	7.510000229	1	5.214285714	3	4	0	0	230	100	0	800	100	41	33	800	1000	100	1700	0	315	3.401920066	0	0	0	37	33	360	10.909091	1400	50	1200	700	1000	5250	57	49	1080	22.04081726
[truncated: 76 more rows]
[truncated: 9 more columns]
